# Supplementary material for: Expression of integrin β-7 is epigenetically enhanced in multiple myeloma subgroups with high-risk cytogenetics
Source: Clin Epigenetics. 2023 Feb 4;15:18. doi: 10.1186/s13148-023-01433-9 (PMC9898982; doi:10.1186/s13148-023-01433-9)
Supplement: Supplementary file 2 — Additional file 2. The supplementary tables in this study. [file 13148_2023_1433_MOESM2_ESM.xlsx]

## Sheet: Table of content
Index	Description
Table-S1	Information of patient cohort and cell lines.
Table-S2	Demographic and clinicopathologic characteristics of patients diagnosed at MGUS, SMM and NDMM stages and included in the present study.
Table-S3	Adhesion related molecules that were prevously found to have high- or low-expression in Multiple Myeloma (MM)
Table-S4	Expression (log2 normalized) of adhesion molecules in patients diagnosed at MGUS (monoclonal gammopathy of undetermined significance) stage.
Table-S5	Expression (log2 normalized) of adhesion molecules in patients diagnosed at SMM (smoldering multiple myeloma) stage.
Table-S6	Expression (log2 normalized) of adhesion molecules in patients diagnosed at MM (multiple myeloma) stage.
Table-S7	DNA methylation level at the DMRs (differentially methylated regions) in MM (multiple myeloma) samples.
Table-S8	Expression of the selected adhesion genes in representative MM (multiple myeloma) cell lines.
Table-S9	DNA-methylation level at the DMRs (differentially methylated regions) of selected adhesion genes in representative MM (multiple myeloma) cell lines.
Table-S10	Overlap (≥50 bp) between DMRs (differentially methylated regions) and chromatin marks of ITGB7 in NDMM (newly diagnosed multiple myeloma) samples and representative cell lines.
Table-S11	Information of the ChIP-seq (Chromatin immunoprecipitation sequencing) output files (BIGWIG format) as extracted fom ENCODE database.
Table-S12	Sequence and design parameters of sgRNAs against ITGB7 gene body.
Table-S13	Pyrosequenced regions at 3 DMRs, spanning gene body of ITGB7.
Table-S14	Antibodies used in Western Blot in the present study.

## Sheet: Table S1
	MGUS (N=103)						SMM (N=190)						MM (N=53)
Donor pool (control)	t(4;14)	t(11;14)	t(14;16)	t(14;20)	D1	D2	t(4;14)	t(11;14)	t(14;16)	t(14;20)	D1	D2	t(4;14)	t(11;14)	t(14;16)	t(14;20)	D1	D2
N=4	N=1	N=22	N=11	N=3	N=29	N=37	N=19	N=38	N=18	N=8	N=50	N=57	N=9	N=10	N=9	N=7	N=11	N=7
Representaive MM lines	IgH subgroup
NCI-H929	t(4;14)
U266	t(11;14)
MM.1S	t(14;16)
SACHI	t(14;20)

## Sheet: Table S2
MGUS patients (N=103)			SMM patients (N=190)			NDMM patients (N=53)
Factor	Fmt_Result		Factor	Fmt_Result		Factor	Fmt_Result
Median Age (Yrs)	61.6 (N=103)		Median Age (Yrs)	64.6 (N=190)		Median Age (Yrs)	62.4 (N=53)
Min Age (Yrs)	35.8 (N=103)		Min Age (Yrs)	32.9 (N=190)		Min Age (Yrs)	32.8 (N=53)
Max Age (Yrs)	89.2 (N=103)		Max Age (Yrs)	86.2 (N=190)		Max Age (Yrs)	77.0 (N=53)
Age >= 60 yr	56/103 (54.4%)		Age >= 60 yr	116/190 (61.1%)		Age >= 60 yr	33/53 (62.3%)
Age >= 65 yr	40/103 (38.8%)		Age >= 65 yr	91/190 (47.9%)		Age >= 65 yr	21/53 (39.6%)
Age 18-65 yr	63/103 (61.2%)		Age 18-65 yr	99/190 (52.1%)		Age 18-65 yr	32/53 (60.4%)
Age < 18 yr	0/103 (0.0%)		Age < 18 yr	0/190 (0.0%)		Age < 18 yr	0/53 (0.0%)
Female	51/103 (49.5%)		Female	82/190 (43.2%)		Female	26/53 (49.1%)
Race -White / Caucasian	84/102 (82.4%)		Race -White / Caucasian	155/187 (82.9%)		Race -White / Caucasian	45/52 (86.5%)
Race -Black	17/102 (16.7%)		Race -Black	28/187 (15.0%)		Race -Black	7/52 (13.5%)
Race -Asian	0/102 (0.0%)		Race -Asian	1/187 (0.5%)		Race -Asian	0/52 (0.0%)
Race -Native American	1/102 (1.0%)		Race -Native American	2/187 (1.1%)		Race -Native American	0/52 (0.0%)
Race -Pacific Islander	0/102 (0.0%)		Race -Pacific Islander	1/187 (0.5%)		Race -Pacific Islander	0/52 (0.0%)
Ethnicity -Hispanic	4/101 (4.0%)		Ethnicity -Hispanic	8/190 (4.2%)		Ethnicity -Hispanic	3/45 (6.7%)
IgA Isotype	20/103 (19.4%)		IgA Isotype	43/190 (22.6%)		IgA Isotype	16/53 (30.2%)
IgD Isotype	0/103 (0.0%)		IgD Isotype	1/190 (0.5%)		IgD Isotype	0/53 (0.0%)
IgG Isotype	76/103 (73.8%)		IgG Isotype	132/190 (69.5%)		IgG Isotype	26/53 (49.1%)
IgE Isotype	0/103 (0.0%)		IgE Isotype	0/190 (0.0%)		IgE Isotype	0/53 (0.0%)
IgM Isotype	1/103 (1.0%)		IgM Isotype	2/190 (1.1%)		IgM Isotype	0/53 (0.0%)
Nonsecretory	0/103 (0.0%)		Nonsecretory	0/190 (0.0%)		Nonsecretory	2/53 (3.8%)
Free light Chain	6/103 (5.8%)		Free light Chain	11/190 (5.8%)		Free light Chain	9/53 (17.0%)
Biclonal Disease	0/103 (0.0%)		Biclonal Disease	1/190 (0.5%)		Biclonal Disease	0/53 (0.0%)
at least 1 cycle of prior therapy	2/103 (1.9%)		at least 1 cycle of prior therapy	3/190 (1.6%)		at least 1 cycle of prior therapy	9/53 (17.0%)
Albumin < 3.5 g/dL	10/100 (10.0%)		Albumin < 3.5 g/dL	15/185 (8.1%)		Albumin < 3.5 g/dL	10/32 (31.3%)
B2M >= 3.5 mg/L	83/96 (86.5%)		B2M >= 3.5 mg/L	127/178 (71.3%)		B2M >= 3.5 mg/L	8/29 (27.6%)
B2M > 5.5 mg/L	5/96 (5.2%)		B2M > 5.5 mg/L	11/178 (6.2%)		B2M > 5.5 mg/L	10/29 (34.5%)
ISS Stage 1	81/103 (78.6%)		ISS Stage 1	131/190 (68.9%)		ISS Stage 1	12/53 (22.6%)
ISS Stage 2	17/103 (16.5%)		ISS Stage 2	47/190 (24.7%)		ISS Stage 2	19/53 (35.8%)
ISS Stage 3	5/103 (4.9%)		ISS Stage 3	12/190 (6.3%)		ISS Stage 3	22/53 (41.5%)
RISS Stage 1	8/9 (88.9%)		RISS Stage 1	20/46 (43.5%)		RISS Stage 1	4/41 (9.8%)
RISS Stage 2	1/9 (11.1%)		RISS Stage 2	25/46 (54.3%)		RISS Stage 2	23/41 (56.1%)
RISS Stage 3	0/9 (0.0%)		RISS Stage 3	1/46 (2.2%)		RISS Stage 3	14/41 (34.1%)
Creatinine >= 2 mg/dL	3/101 (3.0%)		Creatinine >= 2 mg/dL	6/187 (3.2%)		Creatinine >= 2 mg/dL	3/37 (8.1%)
CRP >= 8 mg/L	20/100 (20.0%)		CRP >= 8 mg/L	36/182 (19.8%)		CRP >= 8 mg/L	6/29 (20.7%)
Hb < 10 g/dL	6/97 (6.2%)		Hb < 10 g/dL	5/186 (2.7%)		Hb < 10 g/dL	14/37 (37.8%)
LDH >= 190 U/L	15/96 (15.6%)		LDH >= 190 U/L	23/183 (12.6%)		LDH >= 190 U/L	10/34 (29.4%)
Cytogenetic Abnormalities	13/101 (12.9%)		Cytogenetic Abnormalities	33/183 (18.0%)		Cytogenetic Abnormalities	17/24 (70.8%)
- Abnormal before start	13/101 (12.9%)		- Abnormal before start	33/183 (18.0%)		- Abnormal before start	17/24 (70.8%)
- Any -13	0/101 (0.0%)		- Any -13	0/183 (0.0%)		- Any -13	1/24 (4.2%)
- Hypodiploid	10/101 (9.9%)		- Hypodiploid	15/183 (8.2%)		- Hypodiploid	10/24 (41.7%)
- Hyperdiploid	1/101 (1.0%)		- Hyperdiploid	13/183 (7.1%)		- Hyperdiploid	9/24 (37.5%)
Excess Kappa Free Light Chains	59/98 (60.2%)		Excess Kappa Free Light Chains	106/183 (57.9%)		Excess Kappa Free Light Chains	16/31 (51.6%)
Excess Lambda Free Light Chains	29/98 (29.6%)		Excess Lambda Free Light Chains	65/183 (35.5%)		Excess Lambda Free Light Chains	12/31 (38.7%)
Normal FLC Ratio	35/99 (35.4%)		Normal FLC Ratio	26/182 (14.3%)		Normal FLC Ratio	2/25 (8.0%)
GEP 70 High Risk	1/103 (1.0%)		GEP 70 High Risk	3/190 (1.6%)		GEP 70 High Risk	22/53 (41.5%)
GEP CD-1 subgroup	4/103 (3.9%)		GEP CD-1 subgroup	2/190 (1.1%)		GEP CD-1 subgroup	5/53 (9.4%)
GEP CD-2 subgroup	40/103 (38.8%)		GEP CD-2 subgroup	40/190 (21.1%)		GEP CD-2 subgroup	3/53 (5.7%)
GEP HY subgroup	22/103 (21.4%)		GEP HY subgroup	50/190 (26.3%)		GEP HY subgroup	12/53 (22.6%)
GEP LB subgroup	19/103 (18.4%)		GEP LB subgroup	44/190 (23.2%)		GEP LB subgroup	3/53 (5.7%)
GEP MF subgroup	15/103 (14.6%)		GEP MF subgroup	28/190 (14.7%)		GEP MF subgroup	16/53 (30.2%)
GEP MS subgroup	1/103 (1.0%)		GEP MS subgroup	23/190 (12.1%)		GEP MS subgroup	8/53 (15.1%)
GEP PR subgroup	2/103 (1.9%)		GEP PR subgroup	3/190 (1.6%)		GEP PR subgroup	6/53 (11.3%)
At least One Treat After Enrolled	61/61 (100.0%)		At least One Treat After Enrolled	129/129 (100.0%)		At least One Treat After Enrolled	33/33 (100.0%)
Tx1 Auto	7/103 (6.8%)		Tx1 Auto	45/190 (23.7%)		Tx1 Auto	51/53 (96.2%)
Tx2 Auto	7/103 (6.8%)		Tx2 Auto	27/190 (14.2%)		Tx2 Auto	33/53 (62.3%)
Abbreviations
MGUS: Monoclonal gammopathy of undetermined significance
SMM: Smoldering multiple myeloma
MM: Multiple myeloma

## Sheet: Table S3
Gene symbol	Protein name	Expression	Reference
Integrins
ITGA1	α1	High expression in IgG-MM	Magrangeas F et al. (2003) Blood, 101(12): 4998-5006, PMID: 12623842
ITGA2	α2	High expression in IgG-MM	Magrangeas F et al. (2003) Blood, 101(12): 4998-5006, PMID: 12623842
ITGA2B	αIIb	Reduced/ No-expression	Zhan F et al. (2002) Blood, 99(5): 1745-1757, PMID: 11861292
ITGA3	α3	High expression	Yue Li et al. (2021) Fron. Oncol, 11:658547, PMID: 34094951
ITGA4	α4	High expression	Paola N and Bahlis N (2012) Curr Cancer Drug Targets, 12(7): 776-96, PMID: 22671924
ITGA5	α5	High expression	Paola N and Bahlis N (2012) Curr Cancer Drug Targets, 12(7): 776-96, PMID: 22671924
ITGA6	α6	Reduced/ No-expression	Song S et al. (2021) Br J Cancer, 124(11): 1843-1853, PMID: 33785876
ITGA7	α7	High expression	Liu et al. (2017) Oncol Letters, 14(4): 4167-4175, PMID: 28943924
ITGA8	α8	High expression	Ryu J et al. (2016) Mol Cells, 39(12): 898-908, PMID: 28008160
ITGA9	α9	High and low-expression group	Peng et al. (2020) Cancer Cell Int, 20:262, PMID: 32581652
ITGA10*	α10
ITGA11*	α11
ITGAD*	αD
ITGAE*	αE
ITGAL	αL	Typically expressed	Asosingh K et al. (2003) Exp Hematol, 31(1): 48-55, PMID: 12543106
ITGAM	αM	Typically expressed	Peng et al. (2020) Cancer Cell Int, 20:262, PMID: 32581652
ITGAV	αV		Paola N and Bahlis N (2012) Curr Cancer Drug Targets, 12(7): 776-96, PMID: 22671924
ITGAX*	αX
ITGB1	β1		Paola N and Bahlis N (2012) Curr Cancer Drug Targets, 12(7): 776-96, PMID: 22671924
ITGB2	β2	Reduced/ No-expression	Zhan F et al. (2002) Blood, 99(5): 1745-1757, PMID: 11861292
ITGB3	β3	High expression	Salama Y et al. (2020) Blood Advances, 4(6): 1021-1037, PMID: 32191808
ITGB4*	β4
ITGB5*	β5
ITGB6*	β6
ITGB7	β7	High expression	Zhan F et al. (2006) Blood, 108(6): 2020-8, PMID: 16728703
ITGB8*	β8
Non-integrins
CD28	CD28	High expression	Gavile CM et al. (2017) Blood Advances, 1(25): 2307-2319, PMID: 29296880
CD86	CD86	High expression	Gavile CM et al. (2017) Blood Advances, 1(25): 2307-2319, PMID: 29296880
DSG2	Desmoglein-2	High and low-expression group	Ebert et al. (2021) Mol Oncol, 16(6): 1221-1240, PMCID: PMC8936512
ICAM1	ICAM1	High expression	Sherbenou D et al. (2020) Clin Cancer Res, 26(22): 6028-6038, PMID: 32917735
NCAM1	NCAM1	High expression	Zerdan et al. (2022) Int J Hematol Oncol, 11(2): IJH39. PMID: 35663420
MUC1	MUC1	Typically expressed	Morgan et al. (2021) Nat Rev Cancer, 12: 335-348, PMID: 22495321
CDH1	E-cadherin	Typically expressed	Paola N and Bahlis N (2012) Curr Cancer Drug Targets, 12(7): 776-96. PMID: 22671924
CDH2	N-cadherin	Typically expressed	Groen et al. (2011) Hematologica, 96(11): 1653-1661. PMID: 21828122
CD44	CD44	High expression	Bjorklund et al. (2014) Leukemia, 28(2): 373-383, PMID: 23760401
VCAM1	Fibronectin	High expression in MM	Terpos E et al. (2016) Blood Cancer J, 6(5): e428, PMID: 27232930
Note	* Not reported in literature/ less known for clinical relevance in MM

## Sheet: Table S4
		Donor (control)				t(4;14) (sample-ID)	t(11;14) (sample-ID)																						t(14;16) (sample-ID)											t(14;20) (sample-ID)			D1 (sample-ID)
Gene	Probe ID	Donor Pool_1	Donor Pool_2	Donor Pool_3	Donor Pool_4	23543	30953	32909	33192	33663	34145	34760	34934	38496	39393	39920	15241	17844	21605	24156	24603	27054	27125	27270	27771	27994	28625	29403	31761	32852	33375	35217	35832	40146	13839	22045	24104	24261	27292	34769	25085	27628	34871	38127	12077	22765	29159	30732	33778
ITGA1	X1560359_at	4.05806	4.02844	4.00735	4.10164	4.0132	4.26605	4.26705	3.97062	4.01427	4.17409	3.96663	3.87539	4.01644	4.06388	3.87671	3.84967	3.8297	3.99729	4.12537	3.90347	4.05069	4.07048	4.40783	4.25136	3.91851	3.96017	4.05049	4.20066	3.99911	4.6589	4.23844	4.05894	4.0821	4.01004	4.08099	4.16503	4.07723	4.02619	3.88783	4.23587	4.75931	3.98807	4.05336	4.13764	3.89881	3.92435	3.95953	4.16048
ITGA1	X214660_at	3.24741	3.20623	3.20389	3.25251	3.19003	3.32044	3.24255	3.33451	3.55062	3.72966	3.42867	3.34292	3.24861	3.33817	3.41576	3.56379	3.34277	3.35388	3.33077	3.35201	3.33252	3.28527	3.3456	3.25572	3.34391	3.33152	3.24617	3.66583	3.46826	4.14786	3.65251	3.34596	3.31883	3.14532	3.30391	3.23761	3.3937	3.30723	3.30423	3.26605	3.45684	3.4476	3.31886	3.55032	3.47888	3.41751	3.42216	3.49286
ITGA1	X226731_at	4.9424	4.87604	4.97614	4.92398	4.64958	4.84212	4.81189	4.69934	5.01646	4.77352	4.83437	4.84845	4.78245	4.90989	4.6907	4.97894	5.15891	4.81199	5.35218	4.91164	5.00825	4.75738	4.73666	4.91397	4.77825	5.01847	4.96396	4.76683	5.04215	4.82858	4.96945	4.7096	5.42335	4.95247	5.13277	4.80259	4.78029	4.69102	4.97099	4.74975	5.02818	4.74412	4.89017	4.64929	4.90573	5.09074	4.78892	5.13184
ITGA2	X205032_at	5.84799	6.16789	5.72141	5.8981	5.69284	5.49958	6.1571	5.88095	5.1712	5.71056	5.77285	5.8316	5.35566	5.50764	5.48799	5.43692	5.61418	5.54703	5.85926	5.86265	6.11232	5.94793	6.02069	6.09505	6.25279	6.16951	5.51294	5.41455	5.49484	6.80602	5.54986	5.86346	5.4215	5.8882	6.4719	6.48565	6.20967	6.33264	5.38374	6.10788	6.52436	5.27749	5.59549	5.37921	5.43604	5.14162	6.22491	5.64185
ITGA2	X227314_at	4.08397	3.8542	4.04953	3.93152	4.10616	4.16939	4.32184	3.91797	3.47703	4.24157	4.00164	3.60373	3.74524	3.71051	3.98421	3.88475	3.90907	4.22803	4.0584	4.0921	4.43612	3.81991	4.3758	4.33502	3.88171	4.01196	4.15125	4.19979	3.87296	4.53266	4.13204	4.29	3.98645	3.95546	4.03097	4.33967	4.3266	4.22471	3.9354	4.21075	4.34752	3.92019	4.19869	3.97071	3.91549	4.09715	4.44626	3.97448
ITGA2B	X206493_at	6.47745	6.62333	6.46899	6.34123	7.02981	7.03593	5.83331	7.09222	7.5703	6.97599	7.0883	6.87772	7.0418	6.75992	6.43173	5.9634	6.02684	6.04028	7.86194	6.78159	7.46056	6.82691	6.32983	6.12951	6.6771	6.55438	6.5082	6.59826	7.00746	6.59697	6.85261	6.87024	6.20297	7.77223	7.91329	8.11955	7.11803	7.722	6.92892	6.44671	6.59266	7.20875	5.90759	7.17411	6.99019	7.08287	6.85644	7.2288
ITGA2B	X206494_s_at	5.45626	5.26931	5.41574	5.43357	4.82042	4.89598	4.51235	4.70248	5.20575	4.83385	4.58757	4.81161	4.63696	4.89284	4.52552	5.07145	5.01907	4.81889	4.93082	4.48357	4.6724	4.26951	4.69261	4.4458	4.60157	4.56072	4.9269	4.52971	4.79188	5.69128	4.81562	4.46088	4.85477	4.68417	4.58	4.45752	4.30444	4.30359	4.46517	5.1071	4.80631	4.93057	4.84595	4.66773	4.74814	5.07466	4.66863	5.77429
ITGA2B	X216956_s_at	6.6494	6.85464	6.30941	6.51209	6.19108	5.52028	6.18638	6.08825	6.42994	6.51555	5.84852	6.73486	6.27406	6.29571	5.65521	6.67036	6.47577	6.72789	5.8604	6.55661	6.60378	6.49518	5.95981	5.87658	6.09863	6.35385	6.0492	6.00138	5.69242	7.19891	6.37051	6.07777	6.76225	6.13763	6.00205	6.04525	6.14838	6.23789	5.93548	6.53919	6.43258	6.16807	5.89973	5.92939	6.54718	6.00932	6.56478	6.68292
ITGA2B	X216966_at	3.69445	3.89642	3.82271	3.67854	3.73411	3.92984	3.91814	3.6888	3.89288	3.78063	3.59589	3.70828	3.71449	3.65715	3.43703	3.52793	3.92196	3.80952	3.72984	3.72637	3.83216	3.7797	3.73474	3.75194	3.80537	3.68448	3.78035	3.73829	3.74646	3.89884	3.70981	3.55498	3.65801	3.76741	3.96458	3.79733	3.76063	3.81661	3.53782	3.96599	3.96438	3.54899	3.43791	3.47523	3.84597	3.79015	3.93353	3.77492
ITGA3	X201474_s_at	6.62241	6.61909	6.76743	6.70415	7.19436	6.27484	5.98377	7.53311	7.34144	6.79957	6.65953	6.67578	6.79543	6.3131	6.23381	6.86902	6.25173	6.63192	6.3985	7.3225	7.82728	7.39617	6.69655	6.97827	6.58227	6.58004	6.9449	5.94338	6.24356	6.883	6.65576	6.05648	6.45605	6.99655	7.01797	6.80022	6.83154	7.76657	6.06101	6.76605	6.31154	6.47769	6.29712	6.58078	6.86277	7.18472	6.34155	7.15025
ITGA4	X205884_at	8.50125	9.0405	9.09815	9.18598	9.86679	8.76954	9.64416	10.8726	9.8187	9.1575	9.32795	9.57534	10.1046	10.2945	9.28471	9.66586	10.2722	9.78401	7.98569	9.80092	7.26045	9.81443	9.41371	10.3095	10.4697	9.36015	9.52395	8.44495	8.2015	8.00375	8.29417	8.42163	9.39734	8.21039	5.73398	5.26611	5.12832	8.40793	9.30059	9.06806	8.69524	9.47074	10.2204	9.366	9.87905	9.68435	9.17401	9.22704
ITGA4	X205885_s_at	8.12931	8.42223	8.68081	8.53642	9.38137	9.86704	9.44553	10.706	9.88026	9.45521	10.0053	9.62511	10.1012	10.6439	9.00964	9.76229	10.3321	10.2627	7.76955	9.28067	7.48157	9.85493	9.03292	10.0759	9.93443	9.42887	8.12605	8.50227	8.75159	8.48415	8.25864	8.80815	9.68585	6.83245	5.88992	5.55971	5.36582	8.32236	9.53832	8.69734	8.40724	10.2092	10.3533	9.57908	9.91991	9.47923	9.55081	9.3631
ITGA4	X213416_at	9.37781	9.89401	9.96722	10.1786	11.2545	9.10232	10.4937	11.4344	11.2929	10.5285	11.543	11.3046	11.5883	11.9586	11.098	11.0948	11.7355	10.9984	10.3165	10.6905	10.4691	11.1695	10.2279	11.185	10.9565	11.4479	11.1281	10.4737	10.228	10.0727	10.2664	10.5552	10.6547	8.81332	8.18906	7.64412	7.51214	9.37036	10.8915	9.56443	9.36875	11.2589	11.8714	11.3138	11.4582	11.3947	11.239	10.991
ITGA4	X243366_s_at	7.55705	9.17166	8.95022	9.489	10.6797	10.013	10.903	10.49	10.8602	9.91094	10.8272	10.422	11.1834	11.4491	10.2743	10.641	10.7921	9.75923	10.2182	10.1344	10.8286	10.7298	9.91065	10.9899	10.948	11.1929	10.6199	9.64636	9.36065	9.42485	9.49665	9.67801	10.0367	7.72409	8.4266	8.31441	7.92778	8.03414	9.75774	8.90793	8.24052	10.1667	11.2147	10.2706	10.698	10.7516	10.6498	9.62972
ITGA5	X201389_at	7.05264	6.52206	6.51758	6.28934	5.65983	5.95529	5.52864	6.54315	6.59867	5.96745	6.41811	6.11486	6.25905	5.9413	5.7881	6.08727	6.05188	6.59138	6.30955	5.97124	6.00165	5.67303	5.20271	5.87822	6.33113	6.0468	6.59459	5.74369	6.00789	6.53888	6.14919	6.06316	5.80791	6.94807	6.6372	6.43426	6.60139	6.01676	5.77084	5.9723	6.46253	6.02708	5.75399	6.18289	6.15022	5.57031	5.7462	6.44125
ITGA6	X201656_at	10.4455	11.3979	11.6556	11.6225	9.82906	7.19924	7.72279	8.43735	10.445	9.14975	10.418	10.6517	9.86125	10.8042	9.31158	9.77281	10.7995	10.705	7.13814	9.99212	9.94692	9.94864	8.04528	8.60902	8.47385	10.3657	11.3609	9.38235	9.45703	10.1396	9.69547	10.255	9.78819	9.09449	9.06528	8.55103	9.66651	8.86691	10.4851	8.97535	9.58727	10.9094	9.8061	10.4999	10.8659	9.24613	9.18831	9.76259
ITGA6	X215177_s_at	8.96202	9.72263	9.95179	9.80721	9.10046	7.28387	8.04815	8.85315	9.78527	8.38232	9.4784	9.89106	8.89408	9.93273	7.70899	8.88625	9.80207	10.8227	6.27177	9.18494	7.25606	8.80832	8.56436	9.19114	9.14982	8.23512	8.29034	8.30861	8.45769	8.72937	8.39032	8.86333	9.37141	8.31773	6.34889	7.23565	7.27829	8.7293	9.65084	9.33105	9.53279	10.0781	8.7671	9.17551	9.59945	9.3211	8.08358	9.16866
ITGA7	X209663_s_at	6.355	6.71102	6.45637	6.31237	5.85035	6.13013	5.57153	6.14628	5.85743	6.12178	5.78704	5.61	6.20298	5.71039	5.79991	5.52582	5.78506	6.34746	5.91793	5.41231	5.66991	5.76338	5.4126	5.37414	5.71258	5.42677	6.40746	5.56026	5.72283	6.07379	5.79409	5.81041	5.37915	6.27416	6.11305	5.86182	5.67495	6.05045	5.75884	5.55199	6.15346	6.12568	5.97693	5.86805	5.88132	5.56439	6.0345	6.10622
ITGA7	X216331_at	7.39216	7.17854	7.08023	6.92701	6.6996	6.43998	7.1072	6.68114	6.34424	6.63385	6.39884	6.43849	6.48716	6.40111	6.55261	5.92972	6.20409	5.67365	6.87524	6.64717	6.92911	6.84633	6.39754	6.81263	6.65808	6.72577	6.68874	6.59826	6.64081	6.25669	6.68967	6.48184	6.36974	6.80404	7.0881	7.1934	6.77346	7.19434	6.45539	6.57467	7.05741	6.56026	6.37847	5.87203	6.52662	6.43232	6.58938	6.1903
ITGA8	X214265_at	8.22255	8.74428	8.39368	9.26991	9.62241	10.1617	8.33493	8.68017	12.3357	9.88076	11.8827	11.0581	10.7588	11.9545	11.2485	11.1814	11.3047	11.6186	8.35209	10.1972	7.8339	9.94858	9.07251	9.05469	9.50669	12.3717	9.48478	10.7349	10.5696	10.4162	8.88746	10.7012	10.906	8.39867	8.22314	9.35368	8.95779	8.20958	9.92862	9.11347	8.83397	12.4049	12.356	11.3399	11.2254	10.9656	11.0563	10.569
ITGA8	X235666_at	8.69609	9.65719	9.39438	9.79171	10.5194	10.8808	9.64679	10.0549	11.9983	9.34192	11.791	10.844	10.624	11.8592	11.4226	10.7649	11.3876	10.9761	9.61561	10.9877	8.388	11.254	9.45114	10.0643	10.8583	12.2938	9.45095	9.95756	11.0105	10.4549	9.40453	10.5957	10.4617	9.2221	9.92447	9.86526	9.27877	9.54818	9.99727	10.2361	9.44472	12.2549	11.9658	11.9332	10.8245	10.6882	11.6112	10.1296
ITGA8	X239092_at	5.35283	6.59258	6.63604	6.92358	7.26566	6.67393	5.5796	8.12138	8.68925	7.56842	8.49515	7.64764	7.62323	8.55077	8.18551	7.82605	7.62627	7.56546	6.06027	7.27429	5.94145	8.36472	6.38946	6.59152	7.0719	9.69279	6.77314	6.75094	7.42458	7.47438	6.24942	7.72916	7.52022	5.60888	5.95734	6.47277	6.50756	6.4639	6.91528	7.00675	6.9069	9.93769	8.52074	7.82116	7.39964	7.35108	8.39599	6.77991
ITGA8	X242071_x_at	6.36238	6.23189	5.95818	6.22088	6.49842	6.21757	8.67096	6.53146	7.74131	7.61772	7.55501	7.20223	7.66343	7.38419	7.36485	7.68895	6.70957	6.71574	6.50861	6.70499	6.38624	5.91855	5.47553	5.83773	6.21676	6.70389	7.05062	7.15768	7.59729	7.65845	7.7534	7.55737	6.70276	6.80155	6.41744	6.36426	6.40942	6.5375	7.30439	5.92979	6.23349	7.79612	6.49363	7.74483	7.46041	7.36966	7.53818	7.65478
ITGA9	X1555335_at	5.04458	4.71562	4.69122	4.84885	4.56928	4.67935	4.83989	4.88077	4.84458	4.55228	4.69076	4.73996	4.727	4.64132	4.49834	4.519	4.46938	4.99403	4.86002	5.24768	4.89173	4.79282	4.6391	4.59312	5.10368	4.74323	4.65573	4.34625	4.60734	4.6909	4.58365	4.49048	4.55189	4.95812	4.89081	4.50913	4.75589	5.06602	4.61914	4.7892	4.4094	4.46518	4.49192	4.54022	4.70103	4.60625	4.52653	4.66904
ITGA9	X1555336_a_at	5.24842	5.41642	5.18762	5.2201	4.67817	4.74553	4.68761	5.18259	4.2104	4.87266	4.67965	4.64544	4.76399	4.55106	4.79917	4.61001	4.41123	4.88709	4.80931	4.90824	4.87594	5.03451	4.84083	4.91778	5.07605	4.97774	4.6149	4.9044	4.82445	5.34618	4.75744	4.98314	4.44452	5.23429	4.90401	5.04592	5.01954	4.89037	4.5793	4.87061	4.85647	4.6061	4.43116	4.76838	4.80518	4.64911	4.51529	4.85438
ITGA9	X206009_at	5.98584	5.8308	5.68379	5.61548	5.00895	4.91075	5.19849	4.96387	5.38902	4.58692	4.94419	5.46636	5.07262	5.11505	4.85733	5.53324	5.34544	5.71628	5.29785	5.11223	4.7497	5.03661	5.54511	5.31751	5.17434	5.01445	5.65008	4.81567	5.2793	5.61254	4.91955	4.42139	5.32507	5.35917	5.34074	5.25638	5.02022	5.12636	4.73609	5.31655	5.53481	5.24492	5.15263	5.26285	5.91516	5.02322	5.31526	5.37153
ITGA9	X227297_at	4.70663	4.60752	4.80536	4.58901	4.60979	5.06849	4.4168	4.46127	5.22857	4.58747	4.49604	4.53901	4.46275	4.18764	4.43428	4.39167	4.76518	5.08046	4.43462	4.81729	4.97347	4.58782	4.9395	4.6687	5.02462	4.50444	4.54788	4.24023	5.15609	5.51756	4.26866	4.08864	4.42895	4.70778	5.06392	6.52957	6.22862	4.93835	4.80209	4.95813	5.76332	4.32517	4.19703	5.46992	6.33363	4.48938	4.20352	4.33845
ITGA10	X206766_at	7.21955	7.19375	7.41492	7.50283	6.94083	6.65695	7.04329	6.37337	6.86597	6.63927	6.44304	6.46488	6.24526	6.1157	6.39532	6.1922	6.29807	7.0846	6.87221	6.66417	6.58314	6.63211	7.14849	6.83598	6.84349	6.58717	7.66029	6.60472	6.41046	7.30119	6.19565	6.63017	6.7768	6.57636	6.48897	6.45791	7.25491	6.38301	6.12617	6.60776	6.91322	6.51259	6.60321	6.28427	6.12962	6.20889	6.43613	6.66305
ITGA11	X1554819_a_at	8.22179	8.1126	7.72669	7.89869	7.62824	7.59069	7.48069	7.97193	7.76044	7.56566	7.96972	8.05701	7.77508	7.74038	7.76985	7.72466	8.14306	8.11248	7.73787	7.78779	7.6392	7.80333	7.594	7.46364	7.64554	7.68386	7.78416	7.9392	7.85654	8.22606	7.77851	7.76978	8.00826	8.12669	7.84826	8.25221	8.02947	7.82839	7.69697	7.72556	7.68566	7.87783	7.87214	7.71584	7.97381	7.74227	7.52915	7.71669
ITGA11	X222899_at	6.83237	6.51218	6.96276	6.82425	6.01639	5.73571	5.98698	5.87823	6.56685	6.69566	6.09658	6.42488	6.2774	6.27257	5.92744	6.27937	6.38948	6.62569	6.69131	6.32522	5.98604	5.73561	5.8624	5.85332	6.20235	6.04626	7.13208	5.80224	6.14769	6.80062	6.29574	6.01648	6.28346	6.18904	6.17463	5.83948	6.19816	6.07041	6.28183	6.09816	6.53036	6.03124	6.45703	5.97855	6.08739	6.36721	6.35364	6.52038
ITGA11	X233335_at	4.16169	4.36153	4.24315	4.25474	4.36069	4.24431	4.29093	4.47751	3.97938	4.83931	4.38135	4.3108	4.29553	4.0807	3.97337	4.3828	4.00166	4.07671	4.30091	4.45343	3.89437	4.24075	4.3311	4.06496	4.05952	4.18408	4.28885	4.42303	3.72251	5.21778	4.19726	4.20548	4.06772	4.42005	4.19514	4.41787	5.2147	4.17499	4.04887	4.06967	4.46679	4.26237	4.42751	4.13936	3.6788	3.87597	4.29667	4.09374
ITGAD	X1560686_at	7.46542	7.72743	7.48383	7.40962	6.83059	7.10538	7.06363	6.92407	7.67383	6.74383	7.14522	6.49158	6.8434	6.85398	6.68432	7.07351	7.31649	7.71002	6.96978	7.42211	6.56042	6.6776	7.69283	6.83116	7.22134	6.4375	7.0304	6.87014	7.24751	7.94062	6.70899	6.68777	6.8772	7.03889	6.98004	7.1502	7.20655	6.91832	6.9378	6.9843	7.63489	6.93762	6.9198	7.62002	9.37382	6.1343	7.43634	6.77376
ITGAE	X205055_at	9.70979	10.2547	10.268	10.4946	10.546	9.95996	9.95984	10.6846	10.9507	11.3464	10.9405	11.2181	10.9131	11.202	10.9215	11.0342	11.4138	10.9492	9.47892	10.9342	10.7523	10.9713	9.7128	9.58946	10.6099	11.2267	10.7447	11.7295	11.5564	11.3766	11.2281	11.1352	11.127	10.6122	11.0565	11.23	9.83482	11.2435	11.3561	10.8111	10.3934	10.7855	10.8356	11.0821	11.221	11.0859	10.5717	10.723
ITGAL	X1554240_a_at	9.02573	8.53525	9.17245	7.94263	8.2331	7.35005	9.11252	9.6296	8.71446	7.728	9.06186	8.08435	8.58598	7.97009	8.38489	8.18699	8.164	8.34216	7.8633	8.69448	7.63584	8.54689	7.24411	7.82287	8.56294	8.6686	8.12183	8.56994	8.82806	8.44317	7.88001	8.85534	8.56707	7.35447	6.35389	6.72129	6.27209	7.96381	8.44944	8.7313	8.26346	6.78123	8.16984	8.6821	7.27675	7.64169	8.54369	8.14329
ITGAL	X213475_s_at	8.01069	7.75808	8.01307	7.09025	8.44781	9.5183	8.38408	8.70781	8.51353	8.0038	8.60919	8.27916	8.60771	7.66683	8.12601	7.6446	7.2507	7.60937	8.20768	8.67075	8.8036	8.33517	6.67797	6.96393	8.36974	8.66983	8.06454	8.31263	8.55712	8.50514	7.69542	8.14684	7.97049	7.93475	7.63088	8.27575	8.0892	8.31098	8.49031	7.62943	7.82121	7.00777	7.4848	8.34608	7.77435	8.09538	8.0728	8.12262
ITGAM	X205785_at	7.13259	6.96196	7.1638	6.85017	6.13664	6.27448	6.54463	6.1628	6.21893	7.19074	6.78011	6.69388	6.65841	6.81156	6.69319	6.6113	6.39512	6.47362	5.87667	6.46872	6.1415	5.95864	6.01243	6.35303	6.47115	6.4888	6.98356	6.83976	6.38266	7.06182	6.57346	6.63308	6.42108	6.48496	6.18231	6.87889	7.06745	6.2242	6.31718	6.2895	7.07226	6.72822	6.58284	6.17129	6.56396	6.94432	7.07339	6.80049
ITGAM	X205786_s_at	7.24454	6.82454	6.62047	7.4174	6.47324	6.49374	6.55532	6.29826	6.55114	5.75548	4.84187	5.49289	5.01857	5.19895	5.03857	6.35961	6.36176	7.79839	6.39572	6.14742	7.709	5.97945	6.54976	6.75957	6.44994	5.27797	5.83298	5.34716	5.13236	7.28033	6.70072	7.87567	7.42408	6.6533	7.07324	6.63774	6.89144	6.20355	5.97942	6.81176	6.29474	6.09097	5.16594	5.50295	5.18509	5.39719	5.66292	6.29742
ITGAV	X202351_at	9.38498	8.68501	9.09259	8.53551	8.85564	6.49438	8.17206	8.61796	9.01919	8.80972	9.18884	9.10499	9.38307	9.8118	9.75027	9.19285	10.4642	8.82746	8.00105	8.55153	7.87333	8.50453	7.57407	8.33214	8.32885	8.90112	9.25792	10.1996	10.5625	9.10615	10.2778	9.46459	9.91943	8.39913	8.02573	7.50971	8.00643	8.01117	10.2552	7.98244	8.45301	9.55791	9.86984	9.69339	10.0967	9.78005	9.58872	9.65141
ITGAX	X1563003_at	6.47745	6.70473	6.59581	6.87683	5.94781	6.05877	5.7054	6.18583	5.83875	6.13616	6.24827	5.8026	5.90404	6.43034	6.00877	5.91555	6.23331	6.21298	5.67059	6.2808	6.0459	6.0414	5.71307	6.08339	6.2039	5.92723	6.47243	6.4908	6.05815	6.31558	6.54303	5.95552	5.81227	6.62268	6.59355	6.57935	6.82837	5.99561	6.02147	6.01816	6.43577	6.07739	5.69391	6.63646	5.98107	5.6705	6.23044	6.20945
ITGAX	X210184_at	6.70885	5.90553	6.06607	6.00805	5.66528	6.14752	5.55171	5.7552	5.6739	6.097	6.12664	5.79037	5.56143	5.82188	5.34081	5.75839	5.57052	6.12149	6.63425	6.21439	5.55134	5.71091	5.83821	6.01346	6.09998	5.4485	5.54954	5.98371	5.61364	5.64728	5.67775	6.03651	6.05963	6.02895	5.87793	6.34848	6.37214	5.71185	5.46672	5.84213	6.26736	5.79844	5.43675	5.41125	5.83683	5.94981	6.14508	6.26927
ITGB1	X1553530_a_at	9.01002	8.20503	8.20476	8.36456	9.95541	5.83743	7.20373	8.0317	6.48435	7.62548	7.79723	7.84398	7.47593	8.58099	6.40109	7.71168	7.34635	8.43099	6.2156	7.76019	7.02701	7.34048	6.86457	7.23476	7.80646	7.04308	6.89426	7.86294	8.52756	8.34616	7.61849	7.8592	8.63823	7.78084	6.94892	6.70935	6.80767	8.23116	7.36721	7.70245	6.67782	7.92642	5.87352	7.52649	7.66106	7.40415	7.72922	8.40286
ITGB1	X1553678_a_at	9.9237	9.4511	9.54672	9.20974	11.1245	5.27528	8.05257	8.58844	7.80214	8.17792	8.56727	8.91639	8.59878	8.98026	7.13583	8.17132	8.08816	8.6899	6.52376	8.82793	5.88444	7.55616	6.92781	7.52678	7.90205	8.05315	8.3315	8.86893	9.30072	10.5111	8.48345	8.55627	8.99807	7.22637	6.0118	6.39841	5.58171	8.9619	8.22295	8.19396	6.00924	9.00328	6.62849	8.35284	9.05081	8.23089	8.27023	9.58505
ITGB1	X211945_s_at	11.8672	11.4784	11.6117	11.3973	12.729	9.07997	10.1068	10.3429	10.2803	10.7415	11.0895	11.3662	10.693	11.2188	9.54071	10.6045	10.2535	10.9563	10.4408	10.9201	9.92764	10.5168	9.06275	9.37761	10.1367	11.3618	10.8456	11.4952	11.6537	12.02	10.9345	11.0557	11.1343	9.89752	10.6043	10.7274	9.21927	10.5756	10.464	9.99494	8.15157	11.1895	8.60821	10.7646	11.349	10.1131	10.6968	11.2792
ITGB1	X215878_at	3.68506	3.71445	3.68356	3.61501	3.83097	3.552	3.9349	3.4981	3.91703	3.96424	3.88776	4.06401	3.52092	3.78529	3.87809	3.89057	3.76989	3.83461	3.76533	3.68861	3.59836	3.93095	4.02716	3.72505	3.54344	3.64459	3.81124	4.082	3.55884	4.22164	3.70428	3.83413	3.70561	3.72198	3.94172	4.22835	5.27994	3.8002	3.59611	3.90152	4.65238	3.85003	3.92761	3.93988	3.63816	3.75336	3.90646	3.66813
ITGB1	X215879_at	3.20577	3.23354	3.26721	3.321	3.36601	3.42276	3.51595	3.45629	3.43541	3.46265	3.37858	3.29859	3.29772	3.4119	3.45427	3.47997	3.23314	3.4679	3.55102	3.48301	3.4939	3.29238	3.50407	3.34725	3.43317	3.23489	3.34382	3.39423	3.22538	3.64566	3.40667	3.50067	3.22465	3.5501	3.37927	3.45555	3.60473	3.3086	3.48676	3.37236	3.62266	3.28976	3.42612	3.36086	3.3671	3.5419	3.5822	3.52586
ITGB1	X216178_x_at	4.80101	4.62409	4.54744	4.65974	4.85954	4.25847	4.45406	4.42657	4.58949	4.5993	4.78864	4.38897	4.77119	4.62653	4.06576	4.57837	4.37237	4.57709	4.43958	4.3218	4.55914	4.38113	4.65365	4.52003	4.42206	4.702	4.36624	4.55118	4.68817	5.1108	4.42065	4.70405	4.81173	4.61108	4.50535	4.36468	4.19935	4.42732	4.41404	4.30968	4.48697	4.70741	4.20508	4.43341	4.5508	4.26321	4.606	4.8618
ITGB1	X216190_x_at	4.90257	4.43446	4.54084	4.6692	4.20999	4.07343	4.59881	4.70942	4.26964	4.10824	4.23208	4.27161	3.48911	4.12019	3.75518	3.94126	3.81652	4.08482	4.2101	4.25834	4.18842	4.12161	4.46758	4.6889	4.56199	4.31531	4.40029	4.03466	4.15258	4.97613	3.90953	4.48218	4.16048	4.15341	4.0928	4.44146	4.69446	4.60688	3.87386	4.14349	4.60204	3.85693	3.80927	4.02975	3.67528	4.02658	4.19777	4.17816
ITGB2	X1555349_a_at	8.24563	7.3484	7.2951	7.88809	6.6315	5.69657	5.29964	7.24819	6.40074	6.33166	5.6916	6.32007	5.94123	5.79542	5.82363	5.99041	6.68339	6.95808	5.61218	7.19478	6.28108	6.26444	5.84988	6.04982	6.86012	6.08009	6.00285	5.97071	5.60042	7.89469	6.13312	6.22517	6.09755	7.53514	5.83437	6.66438	6.2776	5.94646	6.00707	6.66894	6.03888	6.16143	5.56802	6.6628	6.74563	6.07537	5.80445	6.60749
ITGB2	X202803_s_at	8.84172	7.78234	7.78868	8.4101	7.24062	6.71999	5.93983	7.7428	7.38128	6.84484	6.3766	7.18547	5.95632	5.88663	5.66515	7.01446	7.13215	7.71401	6.1555	7.64783	7.50152	6.50338	6.40639	6.75739	7.09676	6.76711	5.94812	6.13365	6.38181	8.73752	6.54612	6.74098	6.90042	7.1915	6.43221	8.44798	6.14937	6.63936	6.54723	7.45146	6.35877	6.87895	5.61573	6.7944	7.49445	6.53896	6.41385	7.00167
ITGB2	X236988_x_at	6.85689	6.90126	7.24762	7.02455	6.2163	5.77904	5.60695	6.54816	6.4428	7.17081	7.51587	7.05678	6.99216	6.87154	6.60587	6.35303	6.21139	7.47907	5.91466	6.53648	7.08049	6.06841	5.36496	5.72835	6.16327	6.61928	6.71717	6.68945	7.00641	7.65455	6.91459	6.81334	6.37967	6.84233	6.28772	7.22171	6.75052	6.68699	7.39535	5.89085	6.79001	6.80023	6.65212	6.98656	7.47793	6.7304	6.64677	7.10321
ITGB3	X204625_s_at	6.38535	6.34621	5.75526	5.8692	5.48208	5.47164	5.30989	5.54764	6.45277	6.16658	5.89654	5.80736	5.65465	5.95238	5.4388	5.44766	5.34287	5.68525	5.79841	5.49005	5.42935	5.45912	4.99037	5.47135	5.2264	5.44845	5.52558	5.49533	6.02028	6.22275	5.54353	5.57368	5.92569	5.45747	5.46466	5.58418	5.51942	5.41299	5.42677	5.32818	5.73257	5.41105	5.46274	5.64637	5.80777	6.20937	5.70458	6.54169
ITGB3	X204626_s_at	7.95837	8.1211	7.84443	7.65434	7.32535	7.27706	7.46301	7.32275	6.93672	7.09642	7.01144	6.8553	6.86144	6.70858	6.80169	6.7649	6.91733	7.64165	7.53139	7.5772	7.09896	7.25272	7.68487	7.82763	7.03109	6.94925	7.17656	6.75315	6.71061	6.78698	7.05661	6.45004	7.09384	7.27187	7.67351	8.07697	8.13691	7.25563	6.54823	7.51467	7.8695	6.47628	6.86765	6.79454	6.8241	6.91672	6.64375	7.13747
ITGB3	X204627_s_at	5.87553	5.36929	5.13078	5.22229	5.80746	5.49152	5.40917	4.80364	4.64024	4.5463	5.03577	4.71575	4.47203	4.55474	4.27895	4.98415	5.0663	4.71913	6.1013	4.98787	5.12766	5.08455	5.90889	4.9314	5.35757	5.39691	5.43756	4.99445	4.65088	5.6622	4.9011	4.94767	5.09117	5.58002	5.63331	5.59463	6.27336	5.29773	4.8237	5.83567	5.41381	4.47664	4.68119	5.10821	4.58743	5.53537	4.24783	5.0456
ITGB3	X204628_s_at	6.33477	6.54605	5.9341	5.92823	6.24304	6.52925	6.55765	6.19656	7.19386	5.74977	6.01955	6.37953	6.3923	5.8301	5.94697	5.4964	6.15907	6.44819	6.7957	6.40605	6.50926	6.23788	5.78089	6.07097	6.55128	6.17529	6.56168	6.11571	6.09906	6.57092	5.95923	5.73429	5.95107	6.62015	7.0307	6.66902	6.64761	6.76388	6.34807	6.13649	6.25308	6.00823	5.81203	6.30301	6.34232	6.68015	5.7077	6.89937
ITGB3	X211579_at	4.78095	4.96869	4.65522	4.6719	4.4993	4.79676	4.62103	4.79146	4.66377	4.59887	4.73735	4.45876	4.68828	4.44906	4.5306	4.76038	4.38994	4.90016	5.17832	4.62829	4.94111	4.55686	4.51811	4.40838	4.92502	4.80553	4.67905	4.66542	4.71006	5.28591	4.64956	5.00786	4.61819	5.40102	4.8055	4.98371	5.09758	4.93428	4.51671	4.62516	5.12246	4.59092	4.64795	4.57189	4.69065	4.48844	4.69237	4.5782
ITGB3	X215240_at	4.78006	4.10201	4.29048	4.13138	3.87189	3.7697	3.85604	3.68228	3.41303	3.67904	3.70077	3.7707	3.73595	3.65121	3.63048	3.65681	3.82916	3.52535	3.93292	3.77975	3.71483	3.64497	3.99625	3.88315	3.57551	3.9029	3.99894	3.74027	3.85302	4.11773	3.84622	3.69425	3.77692	3.8448	3.65884	3.84737	4.00888	3.7162	3.77	4.0444	4.13735	3.99769	3.81087	3.58325	3.65622	3.89593	3.95661	3.86315
ITGB3	X216261_at	6.71882	6.85866	6.70718	6.62171	6.2019	6.60209	6.58794	6.64643	6.41308	6.00702	6.5593	6.32696	6.27995	6.33885	6.4559	6.02556	6.28613	6.14656	6.58296	6.59534	6.44683	6.82542	6.39353	6.4473	6.47552	6.46414	6.3579	6.62358	6.64736	6.65552	6.47551	6.10437	6.11676	6.8362	6.56681	6.54036	6.59841	6.57312	6.0341	6.36301	6.35024	6.58287	6.34408	6.53098	6.36312	6.25967	6.43053	6.36233
ITGB4	X204989_s_at	6.42412	6.65157	6.40699	6.37675	5.79312	6.11679	5.67001	6.13199	5.89147	6.88145	6.42851	6.04078	6.29977	6.21623	5.82363	5.80152	5.64682	5.83262	6.00798	5.80683	6.16526	6.01164	5.91549	5.2812	5.97841	5.78881	6.20182	5.89926	6.30957	6.72809	6.49009	5.91255	6.03334	6.2108	6.09453	5.90557	5.81497	6.21726	6.03581	6.07169	5.98295	5.93516	6.13671	6.25374	6.40351	6.37979	6.07739	5.72692
ITGB4	X204990_s_at	7.11514	7.22831	6.94749	6.93158	6.79062	6.82531	6.50856	7.6967	7.39223	7.20324	7.12285	7.09785	6.98615	6.98479	6.7858	6.94915	6.76048	7.0348	7.08662	6.83091	7.45915	6.9944	6.33721	6.84738	7.32338	7.39501	6.46473	6.94319	7.01173	7.63686	7.07273	6.82024	6.69277	7.58317	7.19	7.25287	6.5727	7.69445	7.1242	6.55574	6.94811	6.68157	6.10324	6.97325	6.91433	7.43777	7.23308	7.33397
ITGB4	X211905_s_at	6.2527	6.59293	6.63896	6.66248	5.5679	5.29492	5.34454	6.15603	6.27371	6.37671	6.04863	6.5759	6.47356	6.14246	5.70582	6.41596	5.90191	6.83827	5.21887	5.89247	5.84857	5.53683	5.61135	5.33483	6.29258	6.10271	5.83792	5.01566	6.11948	7.15238	6.16671	6.29343	6.07062	6.17759	5.48974	5.39669	5.7562	5.85204	5.8269	5.46914	5.37258	6.22413	6.06986	5.93726	6.58524	5.43863	6.4442	6.32836
ITGB4	X214292_at	6.28225	6.42267	6.35554	6.44304	5.40045	5.70989	5.79922	6.02486	6.72421	6.53523	6.85394	5.45815	6.05262	6.38336	6.00795	5.95471	6.37312	6.2827	5.60746	5.92257	5.65757	5.53768	5.36242	5.08958	5.82839	5.51115	6.02325	6.01913	6.54236	6.83509	6.40182	6.63017	6.63603	6.24975	6.3127	5.82053	5.97617	6.21504	5.81909	5.63167	5.87464	6.15539	6.29712	6.35397	6.40376	6.24895	6.61997	6.16148
ITGB4	X230704_s_at	7.41623	7.49996	7.41432	7.65991	6.75839	6.4635	6.67748	7.79646	7.41284	7.88262	7.7231	7.8966	6.91829	7.20446	7.0432	7.53329	6.93508	6.94348	6.82182	7.32487	7.24487	6.96552	6.3296	6.66571	7.40581	7.26806	7.08334	6.98909	7.33933	8.35039	7.07803	6.75703	7.22848	7.35775	6.73649	7.18293	7.33166	7.42336	6.79329	6.75794	7.00523	7.4673	6.89215	6.92737	7.21129	7.50157	7.43956	7.64778
ITGB5	X201124_at	6.45567	6.80726	6.43216	6.18933	6.44105	6.19574	6.62541	6.56365	6.43152	5.66228	5.63973	5.50644	5.36823	5.41685	5.37194	5.73604	6.16154	5.67614	6.75619	5.93806	5.72003	6.49556	6.93305	6.08968	6.2983	5.85048	5.93397	5.66828	5.79984	6.92241	5.64455	6.02639	6.0887	6.34296	6.19603	6.52973	6.67423	5.5577	5.67163	6.97021	7.03172	5.48396	5.44065	5.3766	6.09425	5.49796	5.20359	6.04065
ITGB5	X201125_s_at	7.7682	7.87203	8.28523	7.44856	7.94195	7.46098	7.99275	8.87635	8.45204	7.89153	8.11969	7.60736	7.53949	7.72657	6.87625	7.67523	8.04144	7.68278	7.37092	7.29619	7.19455	8.04399	6.98618	7.4533	7.77691	7.92423	7.82627	9.01001	8.17737	8.5999	7.43536	8.67877	8.01774	6.85373	7.54686	8.67504	7.88832	7.01476	8.56126	7.34323	7.82916	7.86533	6.84055	8.2169	8.27588	8.33106	8.09634	7.54442
ITGB5	X214020_x_at	7.75761	8.07487	8.33914	7.12383	7.54987	6.52845	7.17487	7.30192	6.49591	7.03664	7.37	7.08134	7.2934	6.93591	6.33634	7.0028	7.35279	7.10678	6.21565	6.60211	6.40045	7.56766	6.55291	5.77194	6.52067	7.65908	6.55781	8.87411	8.28657	7.441	6.47607	9.03583	7.40776	6.57156	6.49011	8.9365	6.89161	6.45307	8.89685	6.45175	6.43331	6.74179	6.02009	8.43243	9.28537	7.83972	7.1976	7.08098
ITGB5	X214021_x_at	3.7811	3.84082	3.61328	3.5939	3.86445	4.24128	4.25708	3.97062	3.98739	3.82464	4.14135	3.82659	3.86284	3.69408	3.66356	3.67322	3.60822	3.68516	3.70708	3.79734	3.71919	3.73507	4.05701	3.88886	4.17975	3.89527	3.67519	4.00497	3.82353	4.83141	3.6503	4.58791	4.09606	3.79537	3.81928	4.30531	3.99031	3.995	4.01172	3.93421	3.81733	3.73496	3.8387	4.22846	4.20854	3.75171	4.50026	3.90949
ITGB6	X208083_s_at	3.99212	3.78531	3.81826	3.80365	3.75235	3.85309	3.66443	3.93569	3.89934	4.08704	4.27319	3.39261	3.79644	3.50943	3.83299	4.00529	3.54515	3.76035	3.81046	3.86632	3.84724	3.83328	3.83727	3.66255	3.85366	3.80771	3.96126	3.68461	3.87256	4.42025	3.73177	3.77592	3.6706	3.95986	4.17096	3.72548	3.85308	4.00852	3.7503	3.76896	4.00334	3.56964	3.70978	3.76566	3.72272	3.66366	3.80543	3.81885
ITGB6	X208084_at	5.99595	6.2052	6.01318	6.32279	5.82419	5.75375	5.88359	6.01148	5.64769	5.53421	5.39194	5.7902	5.76795	5.89136	5.49521	5.69458	5.88469	5.50005	5.87656	5.68343	5.75695	5.7486	5.88792	5.97686	5.74816	6.04248	5.89621	5.67738	5.80245	6.12284	5.77614	6.07881	5.74276	6.44314	6.12457	5.889	5.50352	6.10819	5.61368	5.716	6.18901	5.70851	5.50599	5.68096	5.8936	6.11736	6.11265	6.12085
ITGB6	X226535_at	4.83442	4.99416	5.01343	4.82091	5.06656	5.3572	5.15499	4.52423	4.70623	4.82808	4.29979	4.67659	4.46758	4.00496	4.26821	4.60989	4.52886	4.76164	4.91508	5.12466	5.14105	5.63321	5.23701	5.29487	5.15249	4.69295	4.85891	4.31723	4.48719	5.13612	4.5875	3.78486	4.60879	4.91582	5.56656	5.52727	5.31471	4.73221	4.55407	5.60357	5.34931	4.51346	4.72199	4.83976	4.45346	3.9661	4.42637	4.44154
ITGB6	X239517_at	5.76018	6.29548	6.15672	6.11979	6.86087	6.2033	6.5464	5.8583	5.29713	4.7028	4.80437	5.0039	5.13274	4.7808	5.35431	5.34238	5.22434	5.35732	6.49429	6.23313	5.6081	5.8342	6.59212	5.86705	5.56953	4.84578	5.46518	4.89409	4.79108	6.3581	5.31763	5.62828	5.26689	5.86358	6.86508	5.84428	5.83784	5.90243	5.33901	6.65428	6.56764	5.30462	5.17949	5.44027	5.26295	5.25987	5.18574	5.44184
ITGB7	X205718_at	8.48097	8.65445	8.64851	8.554	10.1352	8.50192	9.02926	10.6628	9.97804	9.3691	9.32153	9.19593	9.58962	8.72965	8.89722	8.9143	8.25318	9.67473	7.91116	9.94258	10.9828	11.2857	9.58618	9.46789	9.70604	8.75492	9.55743	12.7073	12.7723	12.7309	12.0255	12.3922	12.214	12.9959	11.888	13.2669	13.1069	13.5455	12.2739	13.6168	12.7875	8.23266	10.2372	10.0546	8.53329	8.35244	9.23647	9.62719
ITGB8	X1563010_at	5.347	5.53007	5.29356	5.586	4.96428	5.45049	5.56929	4.79943	5.3886	4.78849	4.78497	5.18219	4.73925	4.51073	5.12924	5.01166	4.78843	4.88319	5.27506	5.09269	5.27275	5.37198	5.42178	5.06295	5.07011	5.18325	4.99858	4.29462	5.00336	4.82966	4.71122	5.0567	5.13217	5.27005	5.30449	5.74679	5.74174	5.36323	4.94737	5.22231	5.95485	4.49493	4.49289	4.69719	5.2164	4.91909	4.94761	4.77972
ITGB8	X205816_at	4.07238	4.0769	3.85437	3.80875	3.98634	4.26262	4.13938	3.93071	3.76724	3.7134	3.72447	3.78389	3.70865	3.82816	3.90205	3.80504	3.62173	3.88541	3.97502	3.76407	4.28397	3.863	4.48995	4.60776	3.99411	3.86495	4.04138	4.07891	3.89036	4.51359	3.58912	4.00554	4.06299	4.12964	4.49105	5.01872	4.16224	3.97573	4.12114	4.10548	4.12391	3.51045	3.64552	3.75743	3.58668	3.77015	3.76523	4.0464
ITGB8	X211488_s_at	5.75119	6.318	5.6187	5.60147	5.12278	4.88868	5.2816	5.44267	4.99117	4.60845	4.24062	4.40301	4.47983	4.54901	4.92613	4.47209	4.47386	4.65356	5.22453	5.08626	5.05241	5.14512	4.79455	5.38653	5.94473	5.08003	4.95332	4.57524	4.33589	5.30022	4.46316	4.46663	4.74932	5.79755	5.15171	5.37301	5.33289	5.51095	5.15401	4.95096	5.35607	4.68337	4.27669	4.50917	4.4234	4.36181	4.81338	4.82023
ITGB8	X226189_at	5.84854	4.6531	5.32256	3.85715	6.082	6.49571	4.78982	3.74224	5.34385	4.24798	6.52809	7.18939	8.13857	5.89578	8.64838	6.4902	7.34192	5.21403	7.12107	5.31399	5.24516	5.11656	4.52446	4.75873	5.00653	5.58814	8.79868	8.99408	8.39603	7.91905	7.24914	8.05344	6.86128	6.54507	6.32568	5.11637	4.86018	4.95149	8.47145	5.13553	4.97141	4.3447	3.52295	7.42195	5.41638	5.65888	4.00513	4.91349
ITGB8	X242982_x_at	5.29553	5.20441	5.26831	4.99366	5.2106	5.48164	4.92507	5.31948	4.80222	5.09681	4.95808	4.85467	5.18025	4.92826	5.14386	5.07268	5.04384	4.73342	5.20158	5.15891	5.18979	5.24731	4.63487	4.96012	5.43231	5.06894	5.05297	5.24942	5.13048	5.04548	5.07516	5.15123	5.04653	5.27257	5.15803	5.50189	5.53468	5.43807	5.26686	4.9074	4.98932	4.884	4.61301	4.86848	4.89654	5.17087	5.06605	5.00447
CD28	X206545_at	6.12981	5.06169	6.01129	4.70967	6.29806	4.92464	4.34605	4.54238	6.56607	7.43155	9.33833	7.96589	4.31667	8.423	5.18444	7.19185	8.03774	9.14705	5.85909	8.37049	6.19795	9.12316	4.32177	6.0212	5.13414	9.54219	7.27723	10.2839	6.07758	8.37527	6.68904	9.42769	10.3433	7.9617	9.66134	4.97992	7.73008	8.16598	11.8872	9.76511	9.88679	4.52508	4.51704	8.89665	9.35688	8.19519	7.18073	4.75386
CD28	X211856_x_at	5.49997	5.45333	5.62541	5.68641	5.57324	5.68386	5.60956	6.00013	5.76045	6.3087	6.64843	6.65167	4.89958	6.3539	5.35186	6.06203	6.42509	7.23049	5.68849	6.49975	5.63718	7.11249	5.27277	5.93061	6.42959	6.60421	5.6532	7.31348	5.51075	6.536	5.80077	6.57342	8.23435	7.38882	6.2776	6.04368	6.48552	7.30746	8.85845	7.54247	8.26351	5.74692	5.27425	6.13027	6.49846	6.53407	6.19151	5.80393
CD28	X211861_x_at	4.65612	4.6455	4.65459	4.89362	4.1518	4.8544	4.44589	4.38585	5.59022	6.04946	6.51882	6.06019	4.69463	5.60019	4.58028	5.68618	5.99981	6.75439	4.60511	5.62474	4.64896	5.61107	4.4027	5.15724	4.84713	6.811	4.97721	7.21138	4.86931	5.29786	5.43705	6.21244	8.27804	5.71186	4.35635	4.97246	5.17711	6.52376	9.19768	7.60793	7.70646	5.11402	5.27393	5.55314	6.48521	6.22371	5.12291	4.27202
CD86	X205685_at	6.6591	6.78039	6.589	6.41142	7.18822	7.55357	8.18787	7.03532	7.86649	7.53244	7.40667	7.34293	6.80821	7.44953	7.07077	7.62354	7.15255	7.19151	6.84851	7.2525	8.36128	6.58363	7.22984	7.12103	7.51416	5.89803	6.84666	7.66614	7.89377	7.47558	7.58005	8.0803	7.70484	7.44607	7.46021	7.8701	6.60914	7.99027	8.17052	7.48458	7.47489	5.92044	7.37968	7.99838	7.08013	7.6759	6.45528	6.60012
CD86	X205686_s_at	6.84088	6.38352	6.46826	6.45249	7.15435	7.11936	8.28387	7.52612	8.08021	8.1114	7.22006	7.38381	7.156	7.80064	7.84511	7.6782	8.22034	7.83372	6.56881	7.08673	8.52402	6.14579	7.14523	7.12817	7.44476	5.77367	6.90912	8.47244	8.49315	8.74944	8.52674	8.82685	8.56909	7.55728	6.95905	7.77755	7.06185	8.3683	9.70114	7.64111	7.34354	5.98661	7.20067	8.22911	7.60572	8.25828	5.75744	7.14023
CD86	X210895_s_at	7.61663	6.7333	7.12086	7.24595	8.14901	8.428	9.66253	9.31316	10.3006	9.31013	8.68504	9.0382	8.02767	9.22017	9.26509	9.21832	10.3422	9.39908	7.4252	7.86177	9.3436	7.93198	8.6356	8.96264	9.0698	7.38796	7.74919	10.674	10.1371	9.87639	9.73841	10.4965	10.2716	9.43016	8.3415	8.52202	6.87212	10.1326	10.8102	9.30078	8.47382	6.03832	8.88646	9.60637	8.92371	9.55198	6.62524	8.23273
DSG2	X1553105_s_at	4.54143	4.69506	4.63883	4.49264	6.52354	4.73993	4.87043	7.2407	5.94691	4.05407	5.77509	4.59886	4.32483	7.41818	5.85157	7.03438	4.89891	4.55025	4.86063	5.04118	4.58346	4.51134	4.86398	5.3604	5.16738	4.29118	4.17504	4.17124	4.05092	4.28281	4.50659	4.79019	4.2763	4.57323	4.69019	4.53943	4.59404	4.43879	4.06329	5.05239	4.86975	6.53139	6.65478	4.99079	5.86865	4.01899	4.05139	4.73369
DSG2	X217901_at	5.88789	5.62137	5.88138	5.87056	9.36851	5.91425	5.61639	8.15991	8.37377	5.16737	8.11886	6.78964	5.0097	9.88868	8.96913	8.57005	7.24588	5.72445	5.87303	6.43312	5.3353	6.36507	6.3294	6.12585	5.79477	5.54672	5.37928	4.90491	5.27102	6.7484	5.11797	6.27194	5.88853	5.83646	5.73024	5.90572	5.77738	4.99935	4.85601	7.24107	5.73428	8.63929	7.564	6.10353	8.06155	4.87062	5.20092	5.1882
ICAM1	X202637_s_at	9.6937	8.70956	8.91934	8.87422	7.65129	6.81188	6.45892	7.35888	7.85184	7.95434	7.50005	7.98606	7.33288	7.0282	7.31288	7.81423	7.42964	7.76194	6.88579	7.91714	6.77608	7.977	7.52349	7.10551	7.0344	7.32672	7.37887	7.86259	7.68502	8.82283	8.63585	8.1237	8.368	8.71587	7.51861	7.8459	7.89467	8.3733	8.61144	8.95321	8.86338	7.57732	6.98744	7.80413	8.14657	7.78697	8.07484	7.96818
ICAM1	X202638_s_at	8.93942	8.21875	8.33683	8.17558	7.91528	6.11433	5.75449	6.93249	6.79874	6.30252	6.65921	7.05332	6.03359	6.38157	6.75229	6.59739	6.78308	6.99655	6.35115	7.26948	6.52069	7.9431	6.71991	6.46368	6.38794	7.49756	7.38443	7.50823	7.06011	8.28617	8.37732	7.80439	7.95875	8.25045	6.98322	7.90241	6.97784	7.69072	7.24221	8.38764	7.84465	6.67153	5.56299	6.84215	7.49544	6.77509	6.91425	7.59198
ICAM1	X215485_s_at	8.60204	7.77863	7.79391	7.82853	7.03159	6.5285	6.63986	7.51732	7.82539	7.14058	7.05057	7.10629	7.16135	7.21655	6.88795	7.44925	7.59574	7.60041	7.31926	7.58598	6.907	7.22506	7.04665	6.98326	7.02107	6.88948	7.30625	6.8911	7.08435	7.47723	7.6413	7.0827	7.58985	8.16355	7.08076	7.16834	6.7526	7.86801	7.1335	7.91118	7.45476	7.23679	6.766	7.21583	7.66723	7.28095	7.09772	7.65865
NCAM1	X209968_s_at	7.65126	7.55676	7.28703	7.54143	7.11647	6.98237	7.56826	7.32717	7.41139	7.58905	7.70573	6.57603	6.60321	6.4638	8.5031	7.89425	7.44062	7.6305	7.33879	7.56547	6.57439	6.81205	6.97354	7.25422	7.59601	7.49237	6.7672	6.51866	6.66923	7.17656	7.16528	6.70424	6.78819	8.19301	7.23896	6.54882	7.58144	7.36083	6.3992	7.15275	7.18708	9.07214	8.46701	7.10111	6.96784	8.17116	9.62891	7.64672
NCAM1	X212843_at	5.57574	6.13386	6.41168	5.8748	8.61171	8.32801	8.30473	6.3297	10.3004	9.4862	8.3265	6.22432	7.68617	4.99783	10.1307	9.26205	9.03393	8.9846	4.97241	7.15283	5.23496	6.1071	7.89842	8.52258	7.20994	10.5674	8.28382	4.80158	5.17496	5.88639	5.31681	6.77058	5.44128	5.59433	5.79463	5.29674	5.90235	5.33759	5.43615	5.37571	5.99288	10.0478	10.0865	8.03476	6.54702	10.2039	11.2377	9.22347
NCAM1	X214952_at	6.07539	6.52152	6.14302	6.07037	6.02115	6.11963	6.13284	6.08945	5.84441	5.8568	5.85514	6.30872	5.45365	5.57416	5.58729	5.83804	5.60554	6.00864	6.19692	6.25806	5.69412	5.77259	6.49773	5.93645	6.03517	6.14778	5.6678	5.44373	5.64551	6.026	5.43584	5.84693	5.55176	6.54803	6.1817	5.97071	6.10312	6.05474	5.50353	6.3183	5.73447	5.64033	5.36882	5.26473	5.95648	5.44487	5.5792	6.3148
NCAM1	X217359_s_at	4.95173	5.04994	5.15606	5.70357	5.27655	5.26748	6.22272	5.51897	5.81419	5.10695	4.80218	4.88339	4.99765	4.96504	5.30632	5.35542	5.27573	5.28293	5.77931	5.00371	4.96395	5.20017	6.01917	6.09689	5.38404	5.28142	5.25958	4.77615	4.61717	5.92272	4.83799	4.5579	4.8354	5.57337	5.65263	5.52001	5.23207	4.98519	4.27672	5.37025	5.60095	4.82069	5.04579	4.76992	5.02587	4.55668	4.48403	5.23197
NCAM1	X227394_at	6.3386	6.02048	6.37585	6.15399	8.8257	8.77206	8.2188	7.41744	10.6	9.67091	7.9367	6.99933	7.90145	5.76709	10.0673	8.92183	9.18876	8.85352	7.25758	7.61879	6.58072	7.42907	8.30278	8.86888	7.28699	9.90256	8.64659	6.19415	6.00943	6.62081	6.35133	6.90113	6.12787	7.43171	7.22827	7.15817	6.76148	6.34559	6.37795	7.02052	7.50523	10.2135	9.7843	8.04356	6.99416	9.93593	11.275	9.09526
NCAM1	X229799_s_at	6.1759	6.39262	6.13654	6.2571	5.44	4.95868	4.90338	6.10051	5.95154	6.33271	6.09754	6.13774	6.22309	5.89041	5.68082	5.99256	6.13979	5.89722	5.62004	5.7212	5.78603	5.60893	4.85654	5.34657	5.68291	6.13285	5.96787	5.89367	6.10758	7.26243	6.49961	6.15754	5.95643	5.81135	5.32459	5.99987	6.13771	6.19244	5.52357	5.41044	5.87008	5.97762	6.0098	5.88933	6.01985	6.11229	6.11825	6.47669
MUC1	X207847_s_at	6.95026	6.71527	6.83813	6.81187	6.62239	6.55392	6.17457	6.81249	5.71858	6.03269	6.02559	6.05886	5.66739	5.91827	5.88604	5.9013	6.049	6.11391	6.41203	6.22025	6.49163	6.50073	6.48418	6.29297	6.38086	6.05322	6.73376	7.35005	5.71651	6.5165	5.96873	6.21021	6.09487	7.38671	6.94039	6.94219	6.94706	6.47669	6.25625	6.59905	7.44506	6.03034	6.04585	5.72374	6.44798	5.67608	6.23714	5.92238
MUC1	X211695_x_at	7.21968	7.26815	7.51759	7.35156	7.16805	6.70883	7.63078	7.07513	6.40128	6.39124	6.29992	6.32108	6.44505	6.31514	6.80165	6.81196	6.70891	6.91616	6.97562	7.41932	6.52502	7.49442	7.23339	7.11546	7.04299	6.37561	7.13441	6.66043	6.62441	6.68385	6.37293	6.83315	6.77145	7.51528	7.44999	6.43909	7.01164	6.92723	6.61433	7.69712	7.41176	6.55345	6.48816	6.7593	6.85119	5.77889	6.433	6.45376
MUC1	X213693_s_at	8.42313	7.78197	8.03146	8.19482	7.72474	6.88514	7.01661	7.79239	8.00175	7.64049	7.51677	7.5225	7.66889	7.49616	7.54853	7.71773	7.42872	7.74481	7.75289	7.82951	7.74267	7.33507	7.00327	7.13884	7.54257	7.93155	8.26484	8.41822	7.86743	7.975	7.56505	8.17509	7.38153	8.24772	7.70967	8.01511	8.00966	8.17618	7.97104	7.22655	7.64061	7.8144	7.47135	7.73407	7.8427	7.69864	7.38198	8.31102
CDH1	X201130_s_at	5.3006	5.17825	5.29638	5.05914	4.94798	5.30514	5.78697	5.14817	5.33856	5.33104	5.42639	5.04374	5.30333	5.31274	5.28324	4.87788	4.68639	5.26412	5.32113	5.21814	5.28567	4.97236	4.78635	5.00957	5.30124	4.96597	4.77612	5.81065	5.54637	5.58631	5.06441	6.30316	5.54942	6.29087	4.81813	5.58759	5.23048	9.72475	5.33767	7.98724	5.396	4.7956	4.65217	4.83011	5.03042	4.94673	5.38946	5.1011
CDH1	X201131_s_at	8.99296	6.71622	7.81087	4.93466	4.34666	4.17148	7.60269	4.09107	5.19279	4.04112	5.93209	6.42484	4.33513	4.69216	9.05855	5.67898	4.51686	5.19123	10.4624	5.02264	4.92404	5.13532	4.84759	4.63286	4.32579	5.58938	4.04696	10.8843	10.262	9.51044	8.15474	11.3082	8.89355	8.15176	10.8121	10.9613	9.19496	11.5327	10.6815	9.93059	7.65511	4.4079	3.85509	6.97588	5.17123	4.30046	8.63103	5.0419
CDH2	X203440_at	4.37278	4.13107	4.03676	4.3911	5.44384	3.91362	4.83537	3.84617	4.01	4.23251	4.22058	4.02563	5.02345	3.88286	5.18188	4.23913	4.45551	4.08691	5.15166	4.09364	4.04123	4.61041	4.13727	6.14139	4.21999	4.28071	4.11824	4.02355	3.73503	4.40252	3.83085	4.1254	4.23926	3.99708	4.43614	4.49262	4.88394	4.02668	3.84713	3.97488	4.45505	4.0987	6.89167	4.03183	3.9941	3.84581	6.76504	4.86669
CDH2	X203441_s_at	6.32489	6.13141	6.22756	6.68575	6.14268	6.19574	5.738	6.1578	6.57551	5.91503	5.54112	5.94291	5.87747	5.23591	5.61563	6.04688	5.94474	6.00174	6.68538	6.26488	5.77693	6.42278	4.97687	7.97467	6.11012	6.41531	6.41213	5.79033	5.87439	6.14729	5.68983	5.44254	6.18897	6.44291	6.50925	6.19141	6.56153	6.05282	5.99162	6.14316	6.63246	6.27921	6.53778	5.42788	6.14927	5.82447	7.11679	6.5485
CD44	X1557905_s_at	11.8545	10.4589	10.6876	9.17085	8.97674	8.22737	9.1958	10.1911	8.11943	10.1208	7.58282	7.91492	8.09354	7.60298	6.93685	8.24766	6.76768	8.88254	9.88303	8.93437	8.54129	8.41527	8.7782	7.6195	9.75359	8.51278	7.80311	8.69526	7.1456	8.15206	8.63671	8.36569	7.7631	8.70999	7.49988	6.25181	6.72181	10.277	9.2849	7.35418	8.38908	6.65726	10.4334	9.67908	7.69657	10.2821	11.1894	11.1524
CD44	X1565868_at	4.54096	4.33878	4.47117	4.62019	4.71605	5.94425	5.51825	4.20508	4.24735	4.94441	4.38886	4.4304	4.37894	4.37897	4.28005	4.47218	4.35579	4.57516	6.17552	4.41621	4.66356	4.85828	5.24504	4.78789	4.5622	4.2897	4.63043	4.99289	4.49688	5.03525	4.46476	4.53634	4.39486	4.43312	4.69959	5.17371	4.90041	4.75562	4.87697	4.96008	5.04329	4.41062	6.66061	4.59436	4.05232	4.55273	4.99218	5.03365
CD44	X204489_s_at	10.9999	10.2166	10.469	8.67671	8.9941	8.53194	9.01427	10.1086	9.02331	9.64325	7.7421	7.82339	8.33361	6.83915	6.15357	8.07845	7.02759	8.77472	10.3434	9.02001	9.3689	8.56836	9.29011	7.92981	9.77683	8.54641	7.98993	8.57974	6.91948	7.93282	8.70309	8.22497	7.45548	8.42928	8.51312	7.25287	6.78948	9.67851	8.87496	7.18616	7.59336	6.36057	10.9548	10.117	7.5779	10.522	10.8489	11.1288
CD44	X204490_s_at	11.4321	10.3709	10.6386	8.50871	8.60142	8.96806	8.99359	10.1651	8.88843	10.1098	7.92958	7.73922	8.24583	6.79449	5.774	8.18599	6.81093	8.66409	10.0977	8.86137	9.27318	8.21224	8.96394	7.44462	9.7074	8.81638	7.99373	9.21493	7.41939	8.34137	8.88043	8.46572	7.33046	8.49789	8.81546	6.74753	7.25158	9.82313	9.2662	7.50203	7.87319	6.47267	10.0653	9.84862	7.8705	10.6173	11.065	10.8304
CD44	X209835_x_at	11.5226	10.4893	10.8493	8.61097	8.77306	9.27527	9.36098	10.82	9.07172	10.1895	7.75619	7.97085	7.9378	6.96608	5.9966	8.2114	6.51259	8.84995	10.495	8.99045	9.36962	8.33257	9.04405	7.61264	10.1448	8.67423	7.82565	9.14769	7.36048	8.47537	8.84403	8.48689	7.25112	8.47873	8.6271	6.41871	7.13383	10.2996	9.42788	7.26479	7.96282	6.59356	10.169	9.95929	7.87104	11.0305	11.1328	10.9134
CD44	X210916_s_at	10.9783	9.76054	9.91156	8.16509	7.77875	6.36992	8.58048	9.94484	8.19515	8.9384	6.87671	7.09772	7.16767	5.95557	5.73387	7.45543	6.83509	8.30344	8.64694	8.05483	7.01072	7.47057	8.28744	6.97429	9.23542	6.61747	6.99019	8.15071	6.72218	7.90351	7.82983	7.37606	7.14297	7.84318	6.6069	5.9413	5.88829	9.61942	8.39246	6.47444	7.56467	6.29837	9.56987	8.48499	7.02179	10.1392	9.97986	10.55
CD44	X212014_x_at	11.3961	10.5586	10.7734	8.5327	8.56737	8.48125	9.24824	10.6461	8.97925	9.89124	7.70225	7.67458	7.54473	6.90956	5.91395	8.10503	6.7436	8.53895	10.3434	8.80286	9.12344	8.16802	8.92148	7.53408	9.89322	8.60361	7.24632	8.78365	7.36868	8.11741	8.65823	7.95021	7.34133	8.06446	8.55896	6.61638	6.86124	10.172	9.0702	7.0758	7.83261	6.52853	9.81158	9.61645	7.87549	10.7625	10.9134	10.6982
CD44	X212063_at	12.6073	12.1777	12.4247	10.4392	10.3602	10.3137	10.2294	11.1009	10.8757	11.3441	9.30972	9.39652	9.84427	8.58189	6.57866	9.80679	8.418	10.2054	12.3289	10.9065	11.641	9.81205	10.2281	9.17176	11.2227	10.2814	10.3566	11.2488	8.67296	9.85056	11.2681	10.5829	9.03	10.3233	11.2034	7.47857	6.99745	10.9852	11.1471	8.5046	9.77716	7.55839	12.369	11.7028	9.55985	11.7365	11.9557	12.0872
CD44	X216056_at	5.60407	5.66254	5.54649	5.32358	5.89591	6.07411	6.29866	5.94743	4.86985	5.46809	5.34405	5.30991	5.33051	5.40547	5.29557	5.52582	5.48773	5.5191	6.65527	5.95759	6.64947	6.5002	6.71482	6.30756	6.08765	5.76732	5.54061	5.69147	5.46411	5.72611	5.3371	5.53865	5.02607	6.2616	6.90332	7.11466	8.07411	6.27772	5.16423	6.0425	6.79021	5.12544	5.58934	5.52302	5.08633	5.54859	5.8463	5.7554
CD44	X217523_at	5.74814	5.40548	6.15611	4.90424	6.19217	6.78576	6.23093	5.64649	5.59224	5.61406	5.05678	4.63286	4.81304	4.15571	3.7796	5.4448	4.80202	5.5137	7.20205	4.81664	5.04735	5.7899	5.56257	5.15911	6.10443	5.00438	4.4455	7.05712	4.61053	5.66863	5.00854	5.78602	4.8789	5.21235	4.98061	4.58493	5.05539	6.11882	5.98982	4.73843	4.98932	4.16029	7.86245	6.15356	3.87661	6.33719	7.74452	7.41706
CD44	X229221_at	8.37105	8.22488	8.2401	6.64414	7.25465	7.3351	7.70403	8.33766	6.17775	7.34219	6.4309	6.45888	5.61308	5.70584	5.3546	6.08114	5.8541	5.7211	9.26634	6.91675	7.49006	7.76042	7.49147	6.12066	6.92853	6.55615	6.19057	7.24444	5.8394	7.2771	6.62057	6.63017	6.02288	6.53093	7.01833	6.50907	6.7729	8.27999	6.92527	6.58755	6.66491	5.86297	7.07162	7.95311	6.08208	7.9766	8.54965	7.37499
CD44	X234411_x_at	6.66561	6.85009	6.09321	6.44891	6.22938	6.15345	6.40913	7.66092	5.57694	7.09194	6.93742	5.93972	6.25129	6.51634	5.99645	5.56488	5.28265	6.20654	7.3329	6.59308	7.0691	6.74466	5.7351	6.06536	7.0252	7.05805	5.98703	6.44368	6.40425	5.6596	6.5796	6.77744	5.1335	8.21248	7.30996	6.97608	6.60491	7.27873	6.39006	5.93008	6.01253	6.57656	5.82623	6.18546	6.37117	6.30156	6.84295	6.04605
CD44	X234418_x_at	4.77901	4.7844	4.63026	4.35138	5.16676	5.24649	4.47503	4.7808	4.81914	4.41384	5.1696	4.511	4.45105	4.82511	4.19498	4.6652	4.08639	4.19669	5.48981	5.17615	4.97486	5.09885	4.65668	4.72757	4.68469	5.50821	5.13245	4.995	4.69161	4.92222	4.65771	4.78289	3.89153	4.56875	5.12484	4.78138	4.98225	4.59012	4.36988	5.21877	4.73949	4.19835	4.17753	4.82364	4.44791	4.31491	4.58318	4.37362
VCAM1	X203868_s_at	5.44744	5.74253	5.88581	6.87484	7.39575	7.89587	5.71662	7.35731	11.8317	9.88552	5.12939	10.7253	6.8998	7.81093	7.44762	8.68539	10.7735	11.2343	8.58187	10.1087	8.61124	5.58458	10.1111	8.49438	11.0616	5.10409	7.26352	7.17948	11.5039	10.6569	5.68587	5.38612	9.32963	7.45707	9.82658	12.7828	7.13019	9.88596	10.9899	7.33837	6.67787	7.69285	6.73978	11.7685	12.8093	6.13045	8.91172	8.53032
[truncated: 59 more columns]

## Sheet: Table S5
		Donor (control)				t(4;14) (sample-ID)																			t(11;14) (sample-ID)
Gene	Probe ID	Donor Pool_1	Donor Pool_2	Donor Pool_3	Donor Pool_4	30693	33975	34070	34074	34138	34144	34171	34396	36069	15171	21539	23757	24751	24941	26429	26967	27101	28322	29400	39326	22472	25251	25747	29095	30692	31130	31535	32547	33535	34180	34194	34722	34938	35015	35702	35795	38802	40151	12774	17622	17930	21544	22991	22998
ITGA1	X1560359_at	4.05806	4.02844	4.00735	4.10164	3.98799	3.69354	3.93939	4.02913	3.89674	4.52764	3.88342	3.81208	3.97338	4.09563	4.67772	4.46979	4.8343	4.08167	4.15605	4.21073	4.39949	4.38247	4.04576	4.09674	4.01422	4.01404	4.29966	4.11742	3.90681	3.81641	3.89389	4.161	4.17491	4.19329	4.22638	3.89283	4.10927	3.93697	4.11922	3.76348	4.10719	3.96333	4.09297	4.08987	3.97175	4.13377	3.94372	4.19588
ITGA1	X214660_at	3.24741	3.20623	3.20389	3.25251	3.38757	3.47954	3.26658	3.54694	3.31888	3.89335	3.28014	3.31261	3.43573	3.22003	3.39939	3.29675	3.38177	3.24136	3.39952	3.29264	3.26395	3.30481	3.41014	3.32697	3.2321	3.27451	3.32795	3.55711	3.24314	3.27263	3.374	3.30876	3.58785	3.41692	3.39002	3.34551	3.38823	3.38732	3.35508	3.2553	3.33399	3.58116	3.07097	3.27871	3.18853	3.44616	3.26666	3.44165
ITGA1	X226731_at	4.9424	4.87604	4.97614	4.92398	4.76454	4.89275	4.83828	4.56364	4.81132	5.30109	4.91714	4.845	4.80429	4.95029	5.07705	4.81486	4.96527	4.84531	4.96903	5.43445	5.06225	4.93098	4.97289	5.4654	5.23104	4.6155	4.68598	4.99794	4.78268	4.82469	4.75595	5.19071	4.73387	4.82166	4.83651	4.96645	5.06131	4.92317	4.82616	5.04479	5.22379	5.42175	5.03046	4.77452	5.3563	5.0446	4.74617	4.70696
ITGA2	X205032_at	5.84799	6.16789	5.72141	5.8981	5.20435	5.4574	5.31239	5.09856	5.20033	6.01279	5.31684	5.48244	5.80357	6.28839	7.15841	5.99272	6.20826	6.26582	6.09291	5.41808	6.36297	6.12304	5.65866	5.47701	5.56285	5.40546	5.6552	5.35093	5.68659	5.64716	5.1551	5.26425	5.82929	5.35532	5.30386	5.22648	5.37218	5.50659	5.57568	5.30202	5.17351	5.32259	6.03974	6.00733	5.68631	6.3302	5.69131	5.40528
ITGA2	X227314_at	4.08397	3.8542	4.04953	3.93152	3.72773	3.9997	4.01108	4.27786	4.12252	4.16905	3.94674	3.76122	4.20448	4.00202	4.28202	3.96812	4.44291	4.54097	4.40007	4.42016	4.16403	4.32825	3.8163	3.81736	3.83222	4.17789	3.95868	3.93119	3.94827	3.95268	3.83059	4.09062	3.68949	3.84068	4.08347	3.83264	4.08364	3.87226	4.07287	3.80108	3.8536	3.84199	3.97974	4.00067	3.98339	4.09324	3.93053	4.44391
ITGA2B	X206493_at	6.47745	6.62333	6.46899	6.34123	7.01591	7.40665	7.11838	6.93791	6.85507	6.498	7.20302	7.23394	6.30947	6.5053	6.76369	6.37745	6.53099	6.36978	6.28843	6.35178	6.77311	6.47043	6.50272	6.0252	7.35342	6.18859	6.59732	7.00815	6.90887	6.46158	6.77555	7.0263	6.92782	6.74756	6.97943	6.8203	6.80366	7.17684	6.31432	5.82597	5.79003	6.41057	7.34025	6.83722	6.728	7.24248	6.89892	7.17969
ITGA2B	X206494_s_at	5.45626	5.26931	5.41574	5.43357	4.43422	5.30672	4.57312	4.53863	4.50768	5.30846	4.68146	4.82853	5.06977	4.77217	4.6699	4.60314	4.26221	4.37171	4.55675	4.94057	5.70225	4.42922	4.57735	4.79188	4.21027	4.60869	4.49776	4.77437	4.34624	4.65852	4.42987	5.00759	5.00228	4.45816	4.8671	4.84574	4.54798	4.38657	5.01316	4.75935	5.16997	5.14069	5.41776	5.38298	4.52778	4.76057	4.60459	4.83752
ITGA2B	X216956_s_at	6.6494	6.85464	6.30941	6.51209	5.45628	6.26318	6.20304	5.84675	6.1117	6.27532	6.086	5.87682	6.43362	6.32926	5.81747	5.88511	5.67941	6.6314	5.95551	6.11662	7.17055	5.34272	6.31848	6.21805	5.87991	5.61921	5.87118	5.91782	5.97984	6.25639	5.77741	5.94602	6.12533	5.75369	5.72774	5.69076	5.98285	5.79805	6.39857	6.19048	6.12728	6.56499	6.66787	5.99618	6.19732	6.22571	6.10655	6.73827
ITGA2B	X216966_at	3.69445	3.89642	3.82271	3.67854	3.59944	3.72051	3.5922	3.53153	3.58704	3.62333	3.83297	3.51707	3.66904	3.71684	3.68344	3.65888	3.97444	3.78187	4.25409	3.87373	4.10289	3.68027	3.70535	4.02349	3.68773	3.8944	3.78257	3.4806	3.5331	3.68926	3.58808	3.65438	3.60458	3.72392	3.78323	3.7089	3.62109	3.7051	3.27248	3.68102	3.75128	3.54706	3.67944	3.67292	3.63374	3.78235	3.79574	3.88547
ITGA3	X201474_s_at	6.62241	6.61909	6.76743	6.70415	7.09406	6.7718	6.54568	6.25123	6.50355	7.40311	6.57075	6.51824	6.40269	6.68139	7.13964	7.68769	6.82559	6.03493	6.5657	7.89105	7.41545	6.67439	6.54141	6.51694	8.26378	7.46082	6.8446	6.10285	6.6632	6.55065	6.75244	6.37235	6.37836	6.51189	6.08226	5.99811	6.08389	6.6149	6.36729	6.86961	6.34533	6.54132	7.19397	7.67182	6.88302	6.83424	7.36949	6.63759
ITGA4	X205884_at	8.50125	9.0405	9.09815	9.18598	10.3314	10.706	9.68892	9.51083	9.67707	9.85967	10.0299	10.4607	9.96205	9.88646	6.76993	9.47912	9.98453	9.67496	9.22869	9.88755	10.3147	10.1728	10.1419	9.76001	9.73847	9.64254	9.75135	9.89086	9.33309	10.3106	10.1294	10.4328	9.40787	9.81192	10.1797	10.7544	9.79192	9.15071	9.74864	10.1332	10.942	10.5683	10.4848	8.95679	9.644	5.80947	11.0489	10.3077
ITGA4	X205885_s_at	8.12931	8.42223	8.68081	8.53642	10.5953	10.8185	10.0928	9.8528	9.7017	11.3636	10.3631	10.697	10.2327	8.94934	7.27795	9.02099	9.59567	8.00547	8.69832	10.0989	9.68881	9.61427	9.42835	9.61694	8.97814	9.71122	9.61374	9.91353	8.87485	10.0282	10.6353	10.3758	8.89353	10.3036	9.84824	10.5396	8.89499	9.56762	9.38374	9.99631	10.7479	10.6706	10.0541	8.46007	9.18699	6.86727	10.3041	10.5517
ITGA4	X213416_at	9.37781	9.89401	9.96722	10.1786	12.1214	12.1162	11.4491	11.1423	11.5407	12.3429	11.9026	12.229	11.3535	10.5938	9.3458	10.4211	10.8314	9.76175	9.26479	10.7355	10.6874	12.1028	11.3582	11.1723	11.6326	10.7976	10.6098	11.8023	11.0097	11.606	12.131	12.253	11.0786	11.7215	11.8355	12.2265	11.532	11.4662	11.3165	11.9259	12.2871	11.9022	11.2008	10.4254	10.5743	9.43158	11.7056	12.1142
ITGA4	X243366_s_at	7.55705	9.17166	8.95022	9.489	11.1293	11.0038	10.4622	10.0195	10.5241	11.1919	10.1533	11.5275	11.012	9.58973	9.45668	10.1163	10.1724	9.45582	9.44156	9.64484	9.98872	11.5083	10.5339	10.9914	10.5452	10.5978	10.5272	11.3351	10.2129	10.7976	11.0577	11.7748	11.0671	10.9524	11.428	11.3188	11.0701	10.6769	11.0888	10.8052	11.7176	11.2784	10.9282	10.4953	10.1806	10.5404	11.2024	11.4689
ITGA5	X201389_at	7.05264	6.52206	6.51758	6.28934	5.54941	6.07874	5.80305	5.41545	6.22275	6.03343	5.8928	6.11904	5.95161	6.3312	6.04248	6.12339	5.97558	6.17235	5.79512	5.96923	6.46249	5.60018	6.12279	6.14423	6.51719	5.59384	5.54432	5.79761	6.07277	6.10714	5.69975	5.78968	6.38909	6.03347	5.74646	5.95449	5.74695	5.82461	5.7546	5.78658	6.21449	5.75976	5.96923	5.75174	6.42221	6.23412	6.26952	6.22997
ITGA6	X201656_at	10.4455	11.3979	11.6556	11.6225	8.63409	10.0405	9.60112	6.93502	10.3172	10.4095	8.94249	11.1486	9.30687	6.93879	7.74299	7.00274	9.33546	8.30479	8.28743	9.09519	10.2247	7.55226	10.6488	9.91008	9.53769	9.35769	9.91634	9.28199	10.1219	10.1256	10.7949	8.95609	9.84307	9.0557	9.14931	10.2601	10.3901	9.88586	9.6196	9.19934	10.5511	9.02612	7.52965	9.28676	9.31954	8.33846	9.8646	9.30194
ITGA6	X215177_s_at	8.96202	9.72263	9.95179	9.80721	7.35934	9.21016	8.35027	6.03788	9.32645	9.61604	7.7651	9.75964	8.02331	7.56275	7.19621	7.20929	9.0651	8.34893	8.71344	9.3594	10.0532	6.82607	8.09531	8.57609	7.85491	8.63278	9.22168	8.08998	9.14894	8.81598	9.59233	8.63425	8.60907	7.74798	8.073	9.89296	9.09211	8.77645	8.46746	7.96634	9.60866	8.80247	7.75815	8.39279	9.42181	7.79897	8.86092	8.43046
ITGA7	X209663_s_at	6.355	6.71102	6.45637	6.31237	5.93916	5.37031	5.45424	5.90853	6.07454	5.55429	6.0342	6.024	5.30223	5.9545	6.04796	5.55704	5.551	5.6111	5.88504	6.09801	6.11373	5.4152	5.89082	5.75547	5.80148	5.91175	6.06815	6.07197	5.87208	5.79516	5.62369	5.74694	5.54159	5.88354	5.80316	5.85854	6.20452	5.38995	5.7936	5.72737	6.16685	5.91458	6.12534	5.66454	6.10471	6.26423	6.11079	5.36655
ITGA7	X216331_at	7.39216	7.17854	7.08023	6.92701	6.8736	6.55601	6.09659	6.21975	6.64712	6.32019	6.54441	6.72452	6.24924	6.98181	7.14948	6.72941	6.71616	7.39683	7.01452	6.96011	7.14351	7.26869	6.79098	6.36348	7.1727	6.69601	6.65984	6.75052	6.15912	6.53619	5.90325	6.39498	6.55521	6.34691	6.49964	6.66659	6.52423	6.41149	6.9478	6.01109	6.00243	5.52861	6.73996	6.93334	7.1381	7.45216	6.79082	5.48838
ITGA8	X214265_at	8.22255	8.74428	8.39368	9.26991	7.99642	11.0687	8.86072	9.60082	6.22075	7.9895	11.0862	9.17564	10.76	8.05669	6.43444	7.45833	6.66289	7.12858	7.66826	6.90649	9.07105	8.02071	9.84857	11.922	7.54436	8.0738	8.83012	10.6276	11.8435	10.5722	12.0998	9.73205	12.3842	10.4476	10.9566	12.5474	10.4129	10.567	10.6095	11.8187	11.2514	11.8889	8.44234	9.06402	9.45023	9.19671	9.98648	11.7469
ITGA8	X235666_at	8.69609	9.65719	9.39438	9.79171	8.06081	10.6174	9.18152	9.6065	4.95601	8.18619	10.7901	8.90177	10.7083	8.25497	7.74485	8.2439	7.15629	7.53165	7.82992	7.44549	9.66441	8.172	9.62138	11.9845	9.24676	8.36635	10.3342	11.163	11.4608	11.2859	12.0119	9.60129	11.8257	10.487	10.8315	12.0666	10.3288	10.6174	11.2093	11.2215	10.965	11.3746	8.98019	10.8938	10.642	9.90937	10.5989	11.1888
ITGA8	X239092_at	5.35283	6.59258	6.63604	6.92358	5.04064	6.92794	6.18184	7.10622	4.63656	5.17184	7.44437	6.6842	7.47524	5.90446	6.32623	6.45406	6.00385	6.79863	6.20234	5.41135	6.47165	5.50141	6.61651	8.56953	5.95317	6.26837	7.62337	8.08087	8.24038	8.18691	8.98738	7.05582	8.40217	6.91941	7.06438	8.59783	7.34141	7.36726	7.64442	7.55373	7.44638	8.31234	5.9075	6.72124	7.37306	6.6136	7.06858	7.90031
ITGA8	X242071_x_at	6.36238	6.23189	5.95818	6.22088	7.46322	7.34492	7.65843	7.47704	7.7412	7.59802	7.40773	7.41695	7.15264	6.35672	6.8462	6.21813	6.52936	6.08302	5.60738	6.32725	6.3824	5.88812	6.16654	6.96704	6.75406	5.77134	5.87272	7.30735	7.51885	7.01986	7.51965	7.42753	7.45201	7.4528	7.28143	7.46614	7.46709	7.55462	7.12855	6.15547	6.98142	7.06479	6.15383	6.28991	6.82726	6.67323	6.81677	7.7753
ITGA9	X1555335_at	5.04458	4.71562	4.69122	4.84885	4.27377	4.62405	4.74981	4.5505	4.64204	4.96055	4.62169	4.74979	4.5526	5.32073	4.91768	4.84734	4.66913	4.87408	4.70569	4.6718	4.51294	5.04464	4.70991	4.75197	5.2361	4.59118	4.76472	4.87317	4.62848	4.68072	4.85672	4.36577	4.69741	4.73093	4.52556	4.8038	4.40004	4.55533	4.11528	4.35476	4.51911	4.68103	5.29917	4.98919	5.11027	4.67597	4.92419	4.69891
ITGA9	X1555336_a_at	5.24842	5.41642	5.18762	5.2201	4.7184	4.9729	4.68688	4.397	4.87872	4.76733	4.91342	4.39499	5.04139	5.16945	4.72326	4.98313	5.07	5.41219	4.76523	5.00711	4.74915	5.42697	4.75736	4.72257	4.84652	5.03032	4.95774	4.88985	4.84325	4.90928	4.46835	4.77113	4.54285	4.70862	4.52915	4.6804	4.8899	4.6371	5.10152	4.75421	4.754	4.77067	4.93907	4.80694	4.81418	4.94058	4.92175	4.35719
ITGA9	X206009_at	5.98584	5.8308	5.68379	5.61548	5.01252	5.17322	5.20923	5.0445	5.26741	5.88865	4.70256	5.24161	5.03029	5.25759	5.23627	5.67618	5.51954	5.32364	5.46399	5.53391	5.66479	4.94702	5.82069	5.91038	5.79396	5.08595	5.46339	5.17165	5.37266	4.89893	5.13164	4.81531	5.21056	5.29394	4.89773	5.04781	5.22507	5.35472	5.50973	5.52004	5.17011	5.03695	5.34126	5.43491	5.67784	5.04162	5.16516	5.03037
ITGA9	X227297_at	4.70663	4.60752	4.80536	4.58901	4.49048	4.53362	4.82316	4.30554	4.36062	4.84564	4.70303	4.60404	4.36062	4.53758	4.63279	4.49132	5.70925	4.85181	4.56636	4.57636	5.35594	4.5565	4.66439	4.41159	4.74396	4.59669	5.07516	5.05714	5.89626	4.40994	4.54307	4.41027	4.46407	4.38374	4.67437	6.73114	5.09485	4.66714	8.62978	4.47442	4.47798	4.32899	4.35892	4.46783	4.42708	5.70289	4.93775	4.77838
ITGA10	X206766_at	7.21955	7.19375	7.41492	7.50283	6.1255	6.98114	6.06	5.89662	6.62531	6.63126	6.44817	6.25932	6.11678	6.63802	7.16537	6.47265	6.76902	7.37163	7.36345	6.86381	7.53684	7.02691	6.66912	6.09914	6.09394	6.90568	6.84192	6.1874	6.12546	6.68972	6.25023	6.24548	6.73447	6.16678	6.45104	6.16013	6.68149	6.54596	6.18936	6.74305	6.42799	6.60468	6.56105	6.57813	7.29128	7.01761	6.72906	6.63001
ITGA11	X1554819_a_at	8.22179	8.1126	7.72669	7.89869	7.88813	7.82265	7.99653	7.85851	7.88675	7.7339	7.74722	7.87007	7.76885	7.84091	7.91399	7.56868	7.90709	7.8014	7.59693	7.68059	7.90199	7.34031	8.0059	8.08327	7.68942	7.89982	7.66444	7.79093	7.8944	8.10202	7.58321	7.66877	8.04825	7.73913	7.56831	7.57803	8.08543	8.02141	7.77577	8.20485	7.8775	7.8773	7.60367	7.76332	7.66463	7.87009	7.79449	8.16495
ITGA11	X222899_at	6.83237	6.51218	6.96276	6.82425	6.1118	6.05413	6.13898	5.9726	5.98712	6.47548	6.41271	6.19529	5.77771	6.13365	6.61067	6.20112	6.07138	6.92675	6.78238	6.74338	6.89474	5.5606	6.32533	6.41936	6.3717	6.16526	5.77917	5.95317	6.14628	6.20168	6.07171	6.09688	6.32127	6.10752	6.26334	6.10387	6.01804	6.29966	6.16478	6.05269	6.51191	6.48002	5.80497	5.90204	6.48868	6.55502	6.39995	6.6503
ITGA11	X233335_at	4.16169	4.36153	4.24315	4.25474	3.78746	3.96942	4.30665	3.97906	4.19908	4.66385	4.11822	3.79779	4.2511	4.72136	4.45084	4.32479	4.0052	4.81965	4.72324	4.54247	4.24894	4.07844	4.34278	4.21715	3.9756	4.18094	4.43401	4.39794	4.14105	3.7968	3.88602	4.21528	4.59587	4.06613	3.95578	3.85704	4.09838	4.23021	4.345	4.0341	4.18942	4.27915	4.17932	3.99826	4.225	4.62547	4.03867	4.69934
ITGAD	X1560686_at	7.46542	7.72743	7.48383	7.40962	6.22133	6.85963	6.96439	6.46023	6.62665	7.28168	7.309	6.94888	6.70852	6.97962	7.30063	6.85639	7.80445	7.58267	7.20691	7.08495	7.36072	7.035	6.74851	6.69746	7.01429	6.90665	6.85844	6.99715	7.27964	6.75457	6.37256	6.53375	6.6157	7.28533	6.94068	7.75205	6.94135	6.95677	9.5415	6.85776	7.22821	7.23428	6.90985	7.00786	7.03046	7.19914	7.41945	7.1785
ITGAE	X205055_at	9.70979	10.2547	10.268	10.4946	10.983	11.4142	10.8569	10.8838	10.6875	11.1688	10.7382	11.1364	11.393	9.88215	9.78555	10.215	9.92867	9.2578	9.56907	9.92523	9.84536	11.2439	11.5179	11.2367	11.1643	11.3716	10.6916	11.0652	10.3193	11.0248	11.0607	11.335	10.866	11.1018	11.0234	11.3188	9.89889	10.9873	10.6674	10.9561	10.8386	10.7639	9.88171	10.4147	9.55791	10.1179	11.0633	10.9445
ITGAL	X1554240_a_at	9.02573	8.53525	9.17245	7.94263	9.22577	8.05914	8.30543	9.24854	8.71812	7.38844	8.7764	7.4037	8.30266	7.24905	7.05689	8.88127	8.1953	7.69764	7.88675	6.90409	6.94066	9.13082	7.57425	8.12807	5.71327	5.42367	8.90547	7.42935	7.59235	8.03986	8.31693	8.6997	7.69555	7.01985	10.6152	8.48008	7.36323	8.93657	8.5327	7.96157	9.27446	7.73506	9.68999	8.91468	8.79744	6.61621	8.12775	8.86649
ITGAL	X213475_s_at	8.01069	7.75808	8.01307	7.09025	8.68911	7.88154	7.84938	8.77922	8.09583	6.9973	8.59092	7.8059	7.8597	6.80591	7.62176	8.58592	7.53093	6.95259	7.14403	6.74533	6.57993	8.4688	7.05482	7.70387	7.3651	6.61063	7.99594	7.45072	7.9028	7.89474	7.94508	8.22062	7.83541	7.50316	9.78583	8.30453	8.03724	8.41905	7.90998	7.76796	8.25844	7.94705	8.73881	7.92854	8.36083	8.02828	7.95478	8.20675
ITGAM	X205785_at	7.13259	6.96196	7.1638	6.85017	5.97166	6.26685	6.46862	5.96255	6.23099	7.03919	6.4594	6.434	6.62009	6.35391	6.47207	6.58573	6.83895	6.60084	6.16383	7.28334	7.02053	5.96817	6.65143	6.78912	6.40437	6.37139	5.9929	6.73266	6.88653	6.54314	6.32869	6.4597	6.53718	6.39912	6.53486	6.0549	6.54017	6.31301	6.91052	6.17999	6.56263	6.43723	6.27129	6.21669	6.44811	6.51476	6.23494	6.67849
ITGAM	X205786_s_at	7.24454	6.82454	6.62047	7.4174	5.09238	6.17854	5.24253	4.69028	4.81407	5.73867	6.43679	8.09895	6.36163	6.21604	6.65205	6.0032	7.10048	6.54296	6.78252	6.74489	5.84007	5.44603	7.43549	6.78594	5.35331	6.35114	6.32618	6.19504	6.39438	5.42267	5.11596	5.53217	5.42988	5.19901	5.87047	5.61079	5.63158	5.56194	6.22794	5.42847	5.30582	6.23613	6.00956	6.72197	5.37745	6.00641	7.47653	5.68363
ITGAV	X202351_at	9.38498	8.68501	9.09259	8.53551	10.0451	9.60278	10.1108	10.3574	9.98528	9.73936	9.39804	10.1725	10.3561	7.92702	7.50066	7.55398	8.5483	7.88752	8.26749	9.14581	8.32252	8.81281	10.0993	9.91315	9.55097	9.7762	9.17063	9.60473	9.89875	9.56436	9.82711	9.60138	8.85864	9.77954	9.83149	9.94267	9.4514	9.05335	9.90416	9.21855	9.57503	9.0354	7.26302	8.81866	7.72238	6.81655	8.44618	10.0709
ITGAX	X1563003_at	6.47745	6.70473	6.59581	6.87683	5.63347	5.67162	5.42817	5.64961	5.71786	5.98065	6.03049	6.22688	5.92023	6.13906	6.30225	5.97445	6.18399	5.94082	5.82677	6.19373	6.49552	5.36147	6.30699	5.95612	5.77076	6.18323	5.91411	6.17938	5.92836	6.22425	5.47065	5.81135	6.08365	5.80194	5.89217	5.73794	6.46533	6.06897	6.68872	5.62702	5.59505	6.01772	5.98918	5.6043	5.83382	6.14579	5.97702	5.64065
ITGAX	X210184_at	6.70885	5.90553	6.06607	6.00805	5.33392	5.5203	6.26552	5.36427	5.40064	6.24013	6.13862	6.41676	5.95382	6.01363	6.42841	5.59294	6.33516	6.01571	6.633	6.50933	6.06778	5.40326	5.47556	5.60128	6.24858	5.65031	5.94727	5.90338	5.96374	5.85455	5.37875	5.73031	5.69255	5.47162	5.79043	5.63384	5.68168	5.61906	6.31514	4.76966	5.69668	5.69164	5.93061	5.8331	6.03205	6.26455	6.10971	5.76794
ITGB1	X1553530_a_at	9.01002	8.20503	8.20476	8.36456	8.73719	8.3089	8.59508	10.4387	8.04451	8.34441	8.47177	8.49769	8.50966	7.57276	6.38064	7.41144	8.61434	6.99827	7.35426	10.1678	7.72821	8.40788	8.22957	7.75704	7.82195	6.12205	7.46587	7.74925	7.36184	8.44631	7.50137	7.61088	5.49835	7.74023	7.84428	7.60491	5.64117	7.14343	8.15795	8.85567	7.72998	7.94047	6.25357	7.44833	6.05686	6.63077	7.09778	7.33304
ITGB1	X1553678_a_at	9.9237	9.4511	9.54672	9.20974	9.58422	9.36343	9.10083	11.2345	9.53634	9.01447	9.36369	9.61564	9.04997	8.24388	5.35054	7.55915	8.69814	6.94563	7.38449	10.2844	7.94504	9.94525	10.1568	9.09901	8.50146	4.99152	7.31815	8.40918	8.63363	9.69587	8.81303	8.03249	5.95944	8.37953	8.6276	8.71553	6.25238	7.92875	8.96702	9.58859	8.63898	8.48184	5.91818	7.81596	5.47581	4.73026	7.82806	8.4098
ITGB1	X211945_s_at	11.8672	11.4784	11.6117	11.3973	11.7492	11.4735	11.2821	12.9981	11.5497	11.3072	11.3566	11.703	11.1302	10.2995	8.96604	10.1366	10.1939	9.50823	9.50196	11.844	9.66813	11.8657	12.1784	11.2066	11.2029	7.961	9.84036	10.8251	11.078	11.6068	10.913	10.3741	8.40412	10.7187	10.8422	10.915	8.87012	10.489	11.1837	11.61	10.7723	10.4551	8.4721	10.0625	6.90923	8.67179	10.375	10.9557
ITGB1	X215878_at	3.68506	3.71445	3.68356	3.61501	3.87331	3.79586	3.68077	3.74264	3.80933	3.96061	3.85354	3.59524	3.71594	3.59531	3.96744	3.90726	4.22894	4.41931	4.23652	4.08301	3.98104	3.65918	3.66233	3.63144	3.71224	3.6585	4.18882	3.6941	3.76789	3.63469	3.70098	4.00375	3.7001	3.78965	3.69716	3.58913	3.74942	3.65734	3.66189	4.2641	3.52109	3.63222	3.51157	3.68978	3.50069	4.03753	3.67844	3.75785
ITGB1	X215879_at	3.20577	3.23354	3.26721	3.321	3.3622	3.3343	3.21315	3.35168	3.44782	3.45285	3.39897	3.46157	3.32872	3.39673	3.35516	3.29832	3.44561	3.52591	3.72875	3.46339	3.57521	3.33251	3.32571	3.37138	3.37213	3.3026	3.40946	3.21169	3.3358	3.31896	3.31769	3.14329	3.36829	3.45009	3.34981	3.188	3.33254	3.2842	3.31742	3.3736	3.31899	3.72699	3.29302	3.52771	3.4147	3.42617	3.3725	3.15975
ITGB1	X216178_x_at	4.80101	4.62409	4.54744	4.65974	4.54744	5.09681	4.65549	5.12983	4.74211	4.83022	4.55996	4.44669	4.7249	4.51322	4.8369	4.16929	4.57867	4.63439	4.51075	4.9998	4.42897	4.51913	4.94029	5.12748	4.61577	4.34997	4.20331	4.58832	4.50106	4.73279	4.22198	4.51178	4.00327	4.63093	4.61452	4.57816	4.12661	4.54349	4.52362	4.70738	4.42019	4.62695	4.34721	4.26433	4.36959	4.76045	4.20386	4.71254
ITGB1	X216190_x_at	4.90257	4.43446	4.54084	4.6692	4.10188	4.09549	3.67695	4.24012	3.93796	4.62881	3.84433	4.19771	4.06679	4.25774	4.24889	4.14803	4.32364	4.97499	4.15612	5.04747	4.40585	4.29986	4.61229	4.58385	4.45293	4.12002	4.46645	3.64548	4.15895	3.88762	3.88741	4.13199	3.9811	3.85997	4.26866	3.93824	3.81868	4.0105	4.01495	4.42355	3.49931	4.1086	3.91205	4.27823	4.27277	4.2896	4.18404	4.0957
ITGB2	X1555349_a_at	8.24563	7.3484	7.2951	7.88809	5.56122	6.13515	5.78757	5.40778	5.47963	5.99949	6.17769	6.53755	5.72683	5.82979	5.74727	5.88232	8.13125	6.26024	6.72032	6.09425	6.6964	5.15641	6.36024	5.93083	5.68395	5.9085	5.94464	6.19716	6.54664	6.13714	5.9631	5.47027	5.74597	5.81954	6.13565	6.57092	5.60635	5.79996	7.44611	5.80823	5.62265	6.48499	5.70685	6.85096	5.95276	5.68605	6.93532	6.42085
ITGB2	X202803_s_at	8.84172	7.78234	7.78868	8.4101	5.97547	6.54788	6.31362	5.59463	5.76892	6.58121	6.75797	8.18404	6.29221	6.03218	5.82244	5.77546	7.92882	5.71662	7.37623	6.24786	6.97703	5.3571	6.74353	6.37873	6.63099	6.00378	6.38242	6.99712	7.21296	6.32082	6.10231	6.00179	6.57005	6.07171	6.42118	7.29504	6.13315	6.63869	8.7537	5.92072	6.44808	7.4621	6.11775	7.25694	6.15587	5.95591	7.24038	6.89512
ITGB2	X236988_x_at	6.85689	6.90126	7.24762	7.02455	6.54335	6.56998	6.78749	6.42591	7.30358	6.81515	7.47749	7.09386	6.62676	6.23154	5.85224	5.73944	6.62228	5.8391	5.85646	6.62344	6.85448	5.58406	6.38599	6.36743	6.35186	6.35367	5.93662	6.87078	6.73462	6.7168	7.16827	7.05939	6.82267	6.56863	6.96718	6.99183	6.5592	6.77325	7.04309	6.15846	6.96189	6.99362	5.8494	6.16287	6.25074	6.69489	6.5924	7.05653
ITGB3	X204625_s_at	6.38535	6.34621	5.75526	5.8692	5.49156	5.95699	5.4301	5.38034	5.81137	6.23429	6.14652	5.61292	5.73588	5.29467	6.25574	6.1632	5.91367	5.21953	5.17965	5.9932	5.94444	5.32142	5.38613	5.71319	5.66534	5.52507	5.27688	5.51946	5.62818	5.44526	5.46677	5.90523	5.52584	5.59841	5.77256	5.23596	5.6355	6.15028	5.45738	5.83397	5.72423	6.05175	5.54393	5.68601	6.1712	5.81489	5.58246	6.46626
ITGB3	X204626_s_at	7.95837	8.1211	7.84443	7.65434	6.54088	6.41798	6.67918	6.30986	6.71092	6.86675	6.96047	6.4904	6.8288	7.66709	7.54761	7.85988	7.4346	7.88536	7.89337	7.79993	8.48105	6.45583	6.64259	6.77977	7.11059	7.3244	7.87015	6.88836	6.66245	6.82677	6.6205	6.60169	6.45491	6.87965	6.3538	6.5198	6.86163	6.7472	6.83672	7.09598	6.80558	7.38846	7.5172	7.31646	7.25792	7.67826	7.57152	6.91338
ITGB3	X204627_s_at	5.87553	5.36929	5.13078	5.22229	4.11817	5.32124	4.40895	4.28372	4.88591	4.78289	4.83104	5.23924	4.79633	5.39132	5.45108	5.28454	5.49006	5.45398	5.50404	4.93482	5.74295	5.50352	4.8479	4.44913	4.88249	5.3913	5.18298	4.43587	4.58825	4.90347	4.68279	5.01695	4.77669	4.67122	4.30047	4.54657	4.35661	4.86923	4.78265	4.58342	4.626	5.45421	5.89573	6.20827	5.41798	5.68594	5.27918	6.1274
ITGB3	X204628_s_at	6.33477	6.54605	5.9341	5.92823	6.09194	7.15518	5.83898	6.08645	6.10603	6.54875	6.29818	6.32024	5.72983	6.52154	6.69809	6.45174	6.49316	5.95293	6.16879	6.50442	6.55811	6.54335	6.54513	6.09913	6.83236	5.85166	6.43777	6.13871	5.94784	6.08956	5.92638	6.4448	5.83549	6.05727	6.05921	6.15972	6.08882	5.92324	6.10755	5.68103	5.95924	6.34733	6.68737	6.46857	6.43357	6.7498	6.34678	6.62125
ITGB3	X211579_at	4.78095	4.96869	4.65522	4.6719	4.56707	4.6333	4.74831	4.4826	4.57455	4.67113	4.44772	4.46836	4.38563	4.79743	5.44142	4.53109	4.88116	4.47034	4.52064	4.53596	4.49548	4.55898	4.44099	4.52646	5.63705	4.48359	4.57275	4.64491	4.48205	4.23513	4.55363	4.58351	4.29178	4.53365	4.74352	4.31608	4.68904	4.69357	4.18391	4.47637	4.65027	4.65378	4.98729	4.8052	5.28176	4.98281	4.78579	4.91777
ITGB3	X215240_at	4.78006	4.10201	4.29048	4.13138	3.63861	3.72532	3.80609	3.65569	3.95298	3.83591	3.74009	3.52028	3.83814	3.84483	4.04591	3.79832	3.99357	4.34382	4.12033	4.06637	3.92469	3.55029	3.64933	3.49994	3.56768	3.9484	3.98488	3.77807	3.70856	3.79494	3.63647	3.78504	3.84886	3.83871	3.75646	3.53769	3.9147	3.91072	4.0104	3.90532	3.62266	3.69162	3.78081	3.80877	3.58508	4.06204	3.90423	3.81538
ITGB3	X216261_at	6.71882	6.85866	6.70718	6.62171	6.07642	6.63049	6.78233	5.85671	6.25676	6.89179	6.31608	6.0358	6.18692	6.83386	6.43859	6.71345	6.60224	6.39777	6.24406	6.13607	6.32885	6.56768	6.44123	6.39777	6.61223	6.46352	6.49749	6.54569	6.18908	6.28977	6.22132	6.03141	6.64628	6.51029	6.04279	6.11842	6.35284	6.72561	6.10055	6.26919	6.09822	5.86398	6.5077	6.4572	6.05505	6.63501	6.33412	6.40841
ITGB4	X204989_s_at	6.42412	6.65157	6.40699	6.37675	5.96963	5.92344	5.97098	5.96418	5.9987	6.0018	6.30614	6.0733	6.07606	6.11273	5.84654	5.5956	5.81561	6.52172	6.00744	6.01557	6.29876	5.62729	5.88046	5.93001	5.84655	5.85137	5.56009	5.87757	5.78457	5.99861	6.37838	5.84165	6.084	6.14148	6.03924	5.78678	5.66469	5.78647	6.09117	6.15402	6.00406	6.14104	5.87168	6.13014	5.96767	6.22	6.06537	6.03695
ITGB4	X204990_s_at	7.11514	7.22831	6.94749	6.93158	6.67228	6.54711	6.84162	6.81144	7.21998	7.32696	7.18219	7.18563	7.27234	7.02188	7.48132	7.3786	7.18103	6.84923	6.50134	7.41303	6.80381	7.55551	6.34794	7.00303	8.40277	7.20409	6.54274	6.89347	6.98601	6.67882	7.02341	7.061	6.83118	7.05685	7.19734	6.94723	7.28021	6.99343	6.74137	6.72475	7.1116	7.20942	7.33631	6.8211	7.96408	7.4479	6.56023	7.49492
ITGB4	X211905_s_at	6.2527	6.59293	6.63896	6.66248	5.80212	6.63192	5.88383	5.91276	5.86871	5.53394	6.33905	6.3357	6.34101	6.05305	5.56166	5.32466	5.2496	5.56732	5.09492	4.95301	5.40565	5.21663	6.20052	5.82592	5.60866	5.41853	5.35511	5.92061	6.00067	5.81375	6.01982	5.33238	6.28533	5.98119	5.85762	6.04286	5.9882	5.95589	5.93012	5.535	6.54432	6.27026	5.56906	5.46329	5.52519	5.75233	5.77016	6.60232
ITGB4	X214292_at	6.28225	6.42267	6.35554	6.44304	5.82383	6.06418	6.2815	6.47686	6.30047	6.12232	5.71807	5.91772	5.72586	5.9354	5.90896	5.36605	5.79635	5.26009	5.60786	6.09115	6.13285	5.08973	5.29289	5.94959	6.39439	5.98791	5.38079	6.40372	5.97237	6.19931	6.10511	6.22475	6.19529	6.26721	6.48804	6.18491	6.15024	6.1947	6.05647	6.00961	5.97009	5.59717	5.54782	5.41747	5.68469	5.7562	5.90512	6.22832
ITGB4	X230704_s_at	7.41623	7.49996	7.41432	7.65991	7.34906	7.49604	7.4091	6.66162	7.08737	8.00516	7.46855	7.07547	7.67401	7.00591	7.12451	6.81694	6.87298	7.53847	6.23925	7.19041	6.84291	6.99907	7.00554	6.86784	7.79094	7.0491	6.82551	7.04878	7.0096	7.26606	7.38469	7.46504	7.3394	7.09748	7.27525	6.87842	7.5907	7.51884	7.28334	7.4531	7.33828	7.49974	6.76609	6.94982	7.34343	7.58608	7.10642	7.70249
ITGB5	X201124_at	6.45567	6.80726	6.43216	6.18933	5.31435	5.90477	5.828	7.09912	5.11348	6.37408	5.40851	5.07953	5.60241	6.47448	7.15216	6.97711	7.17759	7.28035	6.95337	6.15205	6.28103	6.64509	5.7901	6.22693	6.10179	5.81813	6.76383	5.53424	5.45537	6.04394	5.10767	5.84048	5.60325	5.42164	5.4617	5.75242	5.73518	5.75757	6.09124	5.49957	5.10483	5.53303	6.56716	6.52528	5.84627	6.41959	6.26306	6.05948
ITGB5	X201125_s_at	7.7682	7.87203	8.28523	7.44856	8.18564	7.37551	8.35543	9.56035	7.88926	8.00764	7.65852	7.44739	7.56848	6.6131	7.77756	7.58708	7.91874	7.2018	7.16796	7.91654	7.22624	8.5576	7.24981	8.45807	8.02928	7.69988	7.19893	7.2174	7.62511	7.59778	7.12734	7.40653	7.12052	7.74515	7.40325	8.08816	7.50741	7.56211	9.06791	7.28925	7.03706	7.61628	6.82269	6.98315	7.66718	7.35832	7.57897	7.95233
ITGB5	X214020_x_at	7.75761	8.07487	8.33914	7.12383	7.89982	6.67446	8.67481	10.6817	6.83891	6.55796	7.34979	7.78389	6.8984	6.27672	6.10398	6.1301	6.72405	6.003	6.05858	6.78996	5.81217	6.44027	6.82933	9.19512	6.81285	7.15042	6.32605	7.03092	7.31387	6.0461	6.25057	6.12356	6.05022	7.32053	6.45478	7.59941	6.38621	6.87827	9.699	6.09265	5.85108	6.60029	6.32807	6.17848	6.51018	6.44105	6.83275	6.99325
ITGB5	X214021_x_at	3.7811	3.84082	3.61328	3.5939	4.01186	4.1208	4.49466	7.36686	3.76204	3.57225	3.7257	4.13066	3.79492	3.89652	3.9038	3.82895	3.86092	4.03355	3.98679	3.93168	3.80567	4.36126	6.28722	4.62773	3.9575	3.86738	3.69114	3.80317	3.78923	3.69467	3.3902	3.93692	3.71452	3.75434	3.68359	3.92085	3.60226	3.82162	4.90493	3.61495	3.49277	3.95061	3.63796	3.62039	3.7733	3.70339	3.78907	4.20664
ITGB6	X208083_s_at	3.99212	3.78531	3.81826	3.80365	3.79821	3.55208	3.70183	3.72714	3.74909	3.75131	3.84424	3.71914	3.80625	4.16435	4.02052	3.89173	4.08769	3.69399	3.96945	3.7501	3.84011	3.70064	3.85575	3.59514	3.88709	3.71724	3.67125	3.87557	3.57739	3.71051	3.70871	4.42801	3.68818	3.72126	3.85752	3.6299	3.75262	3.53886	3.85242	3.49949	3.82836	4.00421	4.22833	3.69913	3.83035	3.94349	3.71918	4.18637
ITGB6	X208084_at	5.99595	6.2052	6.01318	6.32279	5.73106	5.95446	5.79093	5.75394	5.60638	6.07538	5.79684	5.95377	5.93244	6.27461	6.18773	6.17876	5.78847	6.37698	6.02414	6.05964	5.95706	6.09679	5.53954	5.93816	6.24213	6.22052	5.85145	5.92519	5.75542	5.72906	5.94857	5.63385	5.60929	5.50698	5.82187	5.72622	5.8065	5.53065	5.81278	5.70317	5.46586	5.62712	5.82645	5.78227	6.32853	6.29213	5.85541	6.09542
ITGB6	X226535_at	4.83442	4.99416	5.01343	4.82091	4.28979	4.73517	4.40252	4.56403	4.47071	4.64482	4.5936	4.4369	4.44715	5.28889	4.86686	5.43139	6.05621	5.77671	5.95388	5.15829	5.35355	5.19583	4.50662	4.88744	4.93895	5.09115	5.21622	4.27095	4.48673	4.29359	4.61014	4.71276	4.6892	4.77097	4.26806	4.55787	4.56937	4.49953	3.90468	4.7321	4.3933	4.26706	5.05356	4.74061	4.83134	5.57798	4.99836	5.50099
ITGB6	X239517_at	5.76018	6.29548	6.15672	6.11979	5.04692	5.334	4.23103	4.31736	5.00157	5.24154	5.20928	5.12965	4.98885	6.22688	6.70238	5.84952	6.088	6.93718	6.31771	5.33324	6.23465	5.46877	5.03869	5.92368	5.46606	5.69892	6.06188	5.02879	5.28832	5.85283	5.00327	5.08974	5.34593	4.98506	5.33314	5.04416	5.32895	4.475	5.13506	5.44782	5.15678	5.2459	5.78123	6.09406	5.94132	6.66335	5.71409	5.71559
ITGB7	X205718_at	8.48097	8.65445	8.64851	8.554	8.07066	10.198	7.43751	9.96194	8.06682	8.53034	8.17227	8.50199	9.47136	9.21969	8.55577	8.58212	9.33944	8.5879	8.36911	11.055	7.24527	8.92362	9.60424	8.87549	10.2776	9.83855	9.73038	8.19617	8.04093	9.09356	9.31913	10.1169	9.77751	9.76679	10.339	9.95919	10.0641	9.56837	8.89583	9.52574	9.85443	9.52006	9.96453	9.08034	9.2759	8.34293	9.56021	9.48391
ITGB8	X1563010_at	5.347	5.53007	5.29356	5.586	4.62091	5.093	4.48703	5.062	4.84642	4.65565	4.24643	4.82761	4.68866	5.37892	5.51816	5.29794	5.77015	5.99183	6.30749	5.5536	5.43777	5.48048	5.1699	4.63364	4.90742	5.12837	5.61411	4.64279	4.90163	4.59101	4.38118	5.04117	5.4362	4.85911	5.07936	4.82366	4.82886	4.82715	4.97	5.24884	5.00674	4.78695	5.1607	5.17192	5.0522	5.28109	5.44926	5.81838
ITGB8	X205816_at	4.07238	4.0769	3.85437	3.80875	3.50996	3.70868	3.58514	4.67586	3.58911	3.86885	3.73874	3.83136	3.53023	3.90762	3.97063	4.08022	4.33306	4.19153	4.47822	4.04756	4.15522	3.90312	3.84773	3.62116	4.22184	3.76577	3.9217	3.70865	3.96387	3.56206	3.76547	4.37955	3.8801	3.90831	4.02557	3.91669	3.69577	4.1364	3.86691	5.45625	4.25475	3.54602	3.9048	4.00543	4.45783	4.80786	3.64825	4.03479
ITGB8	X211488_s_at	5.75119	6.318	5.6187	5.60147	4.26686	4.60036	4.49233	5.60045	4.30565	4.9732	4.28849	4.4107	4.6683	5.71309	5.74725	4.92226	5.11555	5.25214	4.84978	5.46373	4.76619	5.21538	5.3212	4.84455	4.92783	5.20934	5.20203	4.54503	5.57564	4.5905	4.46073	5.12447	5.04631	4.44131	4.49051	4.51215	4.27508	5.48559	4.8821	6.54366	5.39697	4.51708	5.93011	5.0609	5.0876	5.30508	5.34512	4.29505
ITGB8	X226189_at	5.84854	4.6531	5.32256	3.85715	6.5844	8.47265	4.17492	9.11362	4.35056	8.15915	5.0766	6.40335	6.79824	4.49602	4.11443	3.64374	3.78187	5.08349	3.6589	4.53796	3.98428	7.99079	4.69496	7.24174	4.92978	4.92228	6.33446	8.35508	9.92041	6.17835	6.39286	8.05277	8.59431	4.22555	8.06429	6.6249	6.80179	8.73629	7.25444	9.07541	8.89258	6.08802	6.71231	5.92333	6.82242	3.64222	5.29551	4.97408
ITGB8	X242982_x_at	5.29553	5.20441	5.26831	4.99366	5.09518	5.01164	4.8564	5.77389	5.01638	5.50098	5.05079	5.01982	5.13979	5.11808	5.43518	5.29292	5.63997	4.96619	4.91414	5.00844	4.92831	5.13879	4.86041	5.04303	5.80408	4.86438	4.97394	5.04057	5.25658	4.7506	4.99497	5.2704	4.97708	5.07404	5.39172	4.82954	5.22273	5.70192	4.95602	5.95719	5.06261	5.18474	5.2271	4.93021	5.61977	5.32674	4.96088	5.28771
CD28	X206545_at	6.12981	5.06169	6.01129	4.70967	4.9953	5.83125	4.77629	8.21261	4.99928	6.80304	5.68181	5.37611	8.34777	4.29059	5.45327	4.29979	7.62548	4.83895	5.9058	4.88811	8.84258	3.75515	4.88054	9.84805	4.53273	4.34736	7.37564	7.51778	6.81026	8.73909	10.0857	6.94481	6.85046	6.45862	4.35497	10.4745	8.59767	10.1559	7.29307	6.09604	8.73654	10.2429	4.32226	4.98178	7.86074	4.19688	8.3461	8.65853
CD28	X211856_x_at	5.49997	5.45333	5.62541	5.68641	4.98141	5.65886	5.43428	5.87947	5.48115	5.65609	5.70774	5.64275	6.71584	5.66068	5.66735	5.39035	7.14837	6.42558	6.31301	5.81628	7.49856	4.95774	5.47451	7.19619	5.47199	6.20935	6.19787	5.70952	5.84611	6.60851	6.93132	5.52528	5.79135	5.97278	5.49541	7.30195	6.43653	7.41658	5.99337	5.76948	6.86639	7.96801	4.97589	5.50221	6.8497	5.83364	6.70748	6.79885
CD28	X211861_x_at	4.65612	4.6455	4.65459	4.89362	4.5878	5.09659	4.82057	5.62946	4.59992	5.04048	4.84818	4.65283	6.08167	4.25178	4.44247	4.65058	6.24363	5.02256	5.51579	5.34373	7.3261	4.67967	4.13143	6.74605	4.22452	4.86259	5.2405	5.3615	5.27182	5.82643	6.94563	5.18767	5.27612	4.86578	4.57179	7.40163	5.81633	7.10235	5.53793	5.07629	6.10507	7.91776	4.46951	4.49342	6.25876	4.87338	6.28912	6.18366
CD86	X205685_at	6.6591	6.78039	6.589	6.41142	7.65228	7.37783	7.44806	7.24574	7.16795	7.38679	7.62441	7.74222	7.84524	6.50132	6.29199	6.90992	7.20274	6.68624	5.99577	7.8526	6.49855	7.12869	7.47259	7.42463	7.09009	6.28849	6.60441	7.45673	6.99162	7.38828	7.44157	7.95414	7.5567	8.04907	8.55493	7.91744	7.00765	7.33431	8.09674	7.24295	7.80919	7.97768	7.09742	6.62765	6.72822	6.72768	7.28657	7.87036
CD86	X205686_s_at	6.84088	6.38352	6.46826	6.45249	7.98819	8.33469	7.89623	7.90752	8.09064	7.89464	7.61354	8.57512	8.2271	7.07008	5.90298	7.09009	7.16257	7.44997	6.57318	8.35837	7.20124	7.23553	8.38554	8.54135	6.87196	6.72022	6.45924	7.06603	6.77337	7.65845	7.23496	7.87944	7.88861	8.45521	9.2867	8.94717	7.10447	7.6104	9.03329	7.30943	8.57433	8.31894	7.15591	6.57335	5.79874	6.38886	7.55625	8.1117
CD86	X210895_s_at	7.61663	6.7333	7.12086	7.24595	9.71813	10.1213	9.2938	9.80703	9.46908	9.3761	9.54964	10.436	9.93978	8.37851	7.14477	8.6175	9.04117	8.32593	7.25916	9.80803	7.61922	10.1423	10.446	10.3031	8.643	8.28461	8.4771	9.13563	8.14239	9.33504	9.04052	9.77894	9.45238	10.0027	10.6689	10.3151	8.59835	9.43801	10.2877	9.36872	10.0099	10.1811	9.08825	8.02283	7.53431	6.72991	8.90693	9.7154
DSG2	X1553105_s_at	4.54143	4.69506	4.63883	4.49264	8.21093	8.12565	6.74804	7.61844	7.98037	8.46157	8.10691	7.87817	8.44161	6.94481	5.17888	6.31806	7.51825	5.93013	7.86302	7.34597	7.71994	8.89226	7.40034	4.65638	4.5543	4.3465	4.56473	4.17612	4.08173	4.0853	6.60813	4.02302	4.17022	4.39535	5.39457	4.5812	4.10826	5.02405	4.85358	4.6636	4.33795	5.79393	4.71401	4.33567	4.86955	4.87795	4.49422	4.74236
DSG2	X217901_at	5.88789	5.62137	5.88138	5.87056	10.2275	10.7823	9.04177	9.30994	9.57639	10.1557	10.5192	10.4391	10.3531	9.06517	9.23891	8.03517	8.7229	7.62202	8.90331	8.80848	9.25933	10.945	10.8524	6.20362	5.59127	5.3687	5.81129	5.37708	4.68436	5.46839	8.3212	5.64592	4.77797	5.62006	7.42532	6.38122	5.4817	7.24811	7.08326	5.06393	5.0868	7.24907	5.50956	5.35555	5.47238	6.05606	5.66229	5.31009
ICAM1	X202637_s_at	9.6937	8.70956	8.91934	8.87422	6.79667	7.02012	7.15636	6.66507	7.73432	7.13014	8.14607	7.16022	7.52849	7.63521	7.16129	7.68208	7.68444	7.27245	7.86112	8.01508	7.93072	6.2353	7.31153	6.74249	7.36824	7.83854	7.29155	7.68679	8.12857	7.6162	7.45375	7.38329	7.51242	7.48111	7.36933	7.35205	7.11199	7.45396	8.03364	7.14998	8.00719	7.45575	7.67763	8.63515	7.91693	7.27953	7.51781	8.23997
ICAM1	X202638_s_at	8.93942	8.21875	8.33683	8.17558	6.03174	7.06463	6.24242	6.12146	6.57445	6.62025	7.13149	6.19001	6.45361	6.22804	7.12927	7.06216	7.26913	6.93405	6.60995	7.45012	7.21256	5.89373	6.83385	6.50228	7.64211	7.66776	6.97319	7.67452	7.50525	7.0084	6.38274	5.93923	6.27658	6.04452	5.85038	6.45247	6.1471	6.19636	7.87857	6.7024	6.68583	6.66566	6.70051	8.4852	6.60375	6.74393	7.07009	7.55366
ICAM1	X215485_s_at	8.60204	7.77863	7.79391	7.82853	6.89414	6.98605	7.04639	6.64351	7.14455	7.13192	7.09183	7.16702	6.5804	7.34211	7.52083	7.50167	7.92356	7.20198	6.99314	7.66636	7.79226	6.32619	6.89458	7.67038	7.69358	7.54431	7.18455	7.2261	7.53568	7.51152	6.94411	6.99636	6.76371	7.34621	6.84823	7.11561	6.6587	7.29198	6.93442	6.62052	7.52088	7.80523	7.50901	7.8272	7.97422	7.48256	7.58245	7.2147
NCAM1	X209968_s_at	7.65126	7.55676	7.28703	7.54143	8.22054	9.1517	8.25346	10.0617	9.17344	8.89983	8.73139	8.87565	8.55224	7.90586	8.77003	7.8422	8.17199	7.628	7.53899	8.03273	8.60571	6.87109	7.78661	6.68996	6.7167	7.72759	6.90464	6.79453	6.83705	7.36313	7.20807	6.62403	7.78627	7.26011	6.7174	7.67484	7.34491	8.43668	7.33336	6.96573	7.04448	7.14768	7.20934	6.93969	7.41249	7.97483	6.97843	6.88723
NCAM1	X212843_at	5.57574	6.13386	6.41168	5.8748	9.35482	10.2975	9.87892	10.4666	10.9684	10.2236	10.042	10.8245	9.79359	8.74833	9.50275	9.50581	9.71159	7.8136	8.38027	9.39915	10.3065	7.85633	10.3296	7.01449	4.87308	9.56611	5.71933	5.92805	6.30535	8.3314	8.71573	7.75671	10.1032	8.11744	4.76759	9.1889	9.74453	9.91266	8.31612	4.00541	6.4972	7.48337	5.00399	5.60296	7.82747	9.44671	6.8815	7.07862
NCAM1	X214952_at	6.07539	6.52152	6.14302	6.07037	5.76247	5.95446	5.60336	5.23571	5.82728	5.92095	5.67809	5.64534	5.792	6.21854	6.38975	5.76903	5.76735	6.14087	5.43619	6.0724	5.87896	5.74259	5.90923	5.40164	5.95421	5.51894	6.10715	5.498	5.65753	5.32082	5.61277	5.24084	5.48573	5.81213	5.65973	5.37961	5.4968	5.71881	5.61368	5.60465	5.67233	5.54314	6.21229	6.0747	6.33777	6.19389	5.81317	5.87854
NCAM1	X217359_s_at	4.95173	5.04994	5.15606	5.70357	4.56831	5.41967	4.86425	5.1954	5.00817	5.4796	4.5465	5.48244	4.80147	5.74026	6.17328	5.70758	5.7166	6.28262	6.70682	5.85966	5.67508	5.6373	4.82914	4.89211	5.18704	5.21046	5.43004	4.76479	4.7915	4.95553	4.89476	5.25387	5.33154	4.98826	4.91297	4.67433	4.95973	5.29474	4.75829	4.97505	5.2334	4.93003	5.19526	5.13622	5.71945	5.84981	5.1976	5.01516
NCAM1	X227394_at	6.3386	6.02048	6.37585	6.15399	9.4487	10.491	9.68813	10.6823	10.611	10.2581	9.80022	10.4012	9.58494	9.52977	9.57883	9.82146	9.92561	8.38292	8.8525	9.74356	10.5609	7.22036	9.66937	7.50775	6.77365	9.83479	7.22468	6.18199	7.04796	8.41267	8.52101	7.84325	10.4236	8.13232	6.2925	9.47846	9.76149	9.976	8.59754	5.7763	6.93505	7.38025	6.89553	7.37474	8.6465	9.85752	7.74853	7.38957
NCAM1	X229799_s_at	6.1759	6.39262	6.13654	6.2571	6.11224	6.4457	6.21639	5.67772	6.06954	6.75002	6.23293	5.91441	6.36706	5.76566	5.47264	5.23528	5.27554	5.7335	5.22964	6.12632	5.78197	4.85799	5.7976	5.46328	5.7735	5.79634	5.85822	5.9017	6.12598	6.282	5.87958	6.11501	6.316	6.04478	5.87661	5.95157	6.0516	5.80088	6.00548	5.79778	5.883	5.8417	5.60813	5.07298	5.56058	5.86135	5.67714	6.38531
MUC1	X207847_s_at	6.95026	6.71527	6.83813	6.81187	7.33823	6.67006	6.24335	5.83431	6.19085	6.41181	6.19135	6.12543	6.36023	7.29169	6.456	7.3583	7.48162	6.74029	6.90599	7.3647	6.22258	6.95599	6.2498	6.23043	7.03262	8.60335	6.23192	5.91126	5.82447	6.38773	5.80615	5.79115	5.9239	5.80192	5.6717	5.7058	5.7752	5.75385	6.24989	5.61888	5.84572	5.97834	6.93161	6.52993	6.38032	6.83315	6.40745	6.00773
MUC1	X211695_x_at	7.21968	7.26815	7.51759	7.35156	7.0085	6.53816	6.67866	6.40384	6.68124	5.87695	6.39189	6.22685	6.32994	7.76528	7.86773	8.02686	7.64313	7.88307	7.11312	6.86689	6.97631	7.20574	6.65969	6.53862	6.87536	7.81494	6.82813	6.86413	6.63699	7.3618	6.16498	5.4705	5.68063	6.65755	6.2203	6.44001	6.05722	6.368	6.29675	5.93952	6.60511	6.3561	7.07766	7.4589	7.465	6.87715	6.96722	6.5486
MUC1	X213693_s_at	8.42313	7.78197	8.03146	8.19482	9.4435	8.09716	7.69939	7.87844	7.84508	7.84973	8.01343	7.74196	7.91417	7.7071	7.61925	7.65672	7.52828	6.97325	6.71654	7.51547	7.55067	8.072	7.87918	8.29957	8.52693	9.52893	6.87964	7.66654	7.80585	7.5733	7.77312	7.74027	7.67553	7.81848	7.6619	7.63387	7.30185	7.58023	7.75079	6.78183	7.08971	7.67207	7.62032	7.29015	7.82303	7.86165	7.46541	8.01579
CDH1	X201130_s_at	5.3006	5.17825	5.29638	5.05914	5.28678	4.8261	5.28482	5.11565	5.08066	5.40298	5.39418	5.04186	5.02747	5.51507	5.12471	5.11873	5.25362	5.39769	5.14636	5.18821	4.98132	5.55964	5.20765	5.15204	5.05518	5.22663	5.01031	5.32004	5.28284	5.30954	5.09868	4.80897	5.12854	5.08872	4.95578	4.90353	4.74201	5.01769	4.95632	4.80839	5.14671	4.88544	6.66652	5.18013	5.39191	5.85707	5.16914	5.35121
CDH1	X201131_s_at	8.99296	6.71622	7.81087	4.93466	4.1999	3.7792	4.23015	4.12154	4.02864	4.46795	4.40449	4.5886	4.31818	3.93442	4.17709	3.89652	4.52044	4.24473	3.99292	4.24043	4.15474	10.8773	4.29397	3.94232	4.33342	3.97027	3.93963	8.61103	9.66192	4.50583	5.12677	4.50209	4.42299	9.0562	5.11934	4.09287	7.66627	5.84257	4.66286	3.61495	3.80423	6.58317	8.89433	4.28882	4.54955	4.61297	4.06773	5.29254
CDH2	X203440_at	4.37278	4.13107	4.03676	4.3911	7.49977	6.2545	6.51746	8.66962	4.20386	4.64938	5.36774	5.60284	6.84079	5.34013	5.02182	6.8764	4.27097	5.70891	5.84206	5.34352	5.57933	7.78763	6.17384	4.31437	3.82026	5.07611	4.11941	4.02793	4.21961	3.99993	4.02457	4.35163	3.88664	4.07228	3.81004	3.68846	3.91658	4.029	3.66232	4.0616	3.89813	5.46845	4.41408	3.84646	3.53998	4.08779	3.83294	4.09426
CDH2	X203441_s_at	6.32489	6.13141	6.22756	6.68575	6.91547	6.61461	6.77726	9.0134	5.61219	6.66148	6.43057	6.55837	6.65183	6.53396	6.88659	7.04689	6.18269	6.7173	6.27738	7.03553	7.32534	7.80897	6.19772	6.48815	6.02638	6.21491	6.25699	6.07477	5.48908	6.02824	5.71814	5.61581	5.49279	5.58244	5.86741	5.57199	6.36659	6.02914	6.01894	5.62619	5.88713	6.08404	5.95102	6.07069	6.68738	6.87986	6.14563	6.13153
CD44	X1557905_s_at	11.8545	10.4589	10.6876	9.17085	8.12836	7.87633	10.9365	10.4232	9.40229	6.56999	9.6988	6.83811	9.51597	9.97598	6.99406	11.0328	8.66042	7.92145	7.66371	7.52312	9.47141	9.86711	8.94129	6.24958	7.03671	6.30945	6.48752	7.77017	8.32892	8.57777	7.54221	8.02152	8.89332	9.37741	9.17305	9.22192	7.13553	9.46457	8.035	8.64902	9.43385	9.13257	10.3966	8.83658	7.01426	6.7765	7.54588	11.5126
CD44	X1565868_at	4.54096	4.33878	4.47117	4.62019	4.37221	4.31378	5.52364	4.8562	4.90428	4.47602	4.79803	4.15921	4.76649	5.43557	5.09149	5.0208	4.97627	6.02172	5.7607	4.74958	4.78911	5.09636	4.34664	4.4024	4.39268	4.78001	4.68657	4.43935	4.41144	4.32055	4.4046	4.51088	4.89188	4.7592	5.02605	4.78548	4.26651	5.09682	4.30268	4.77402	5.23901	5.12559	4.96439	4.72268	4.24266	4.92626	4.53865	5.45686
CD44	X204489_s_at	10.9999	10.2166	10.469	8.67671	7.86798	7.72985	11.0397	10.5218	9.68096	6.23476	9.40121	7.19077	9.08052	9.54679	6.83348	10.7345	8.52171	7.4196	8.56186	6.93936	9.47397	9.32433	8.38673	6.63916	6.26339	6.65918	6.25322	8.27038	8.22208	9.09502	7.8928	7.94072	9.11057	10.0127	9.31227	9.42063	6.25238	9.75817	7.71905	8.68674	9.78752	9.16482	10.4321	9.2636	6.51357	6.80395	8.12369	10.8908
CD44	X204490_s_at	11.4321	10.3709	10.6386	8.50871	7.9616	7.87643	11.0162	10.3381	9.72441	6.16593	9.24964	6.64981	9.67729	9.19249	7.43846	10.4332	8.59435	7.23588	7.78761	7.52957	8.70706	9.80107	8.42313	6.62921	6.90118	7.02511	7.00508	7.84878	8.31549	8.96356	7.86152	8.37786	9.23126	9.61454	9.17244	9.23642	6.53077	9.98638	8.12034	8.22979	9.17468	8.82872	9.90071	8.67763	6.64001	7.17355	7.78302	10.9515
CD44	X209835_x_at	11.5226	10.4893	10.8493	8.61097	7.8662	7.93889	11.5041	10.58	9.98796	5.42193	9.58253	6.59015	9.7564	10.0618	6.88842	10.996	8.65775	7.35201	8.47754	7.47303	9.3471	10.1124	8.61233	6.1318	5.46905	6.93459	6.00298	8.01503	8.3461	9.21166	7.85232	8.42468	9.33459	9.72595	9.2976	9.43735	6.56251	9.85793	8.03473	8.30568	9.35373	8.89076	10.4295	9.21988	6.2839	6.46531	7.6903	11.2309
CD44	X210916_s_at	10.9783	9.76054	9.91156	8.16509	7.16835	6.81614	10.1319	9.63252	8.82182	6.26805	8.73491	5.91309	8.99398	9.30106	6.02697	10.4735	7.75874	6.9027	7.20453	6.97604	8.6012	8.7626	7.48009	5.78019	5.61218	5.7373	5.74355	7.08093	7.18669	7.82911	6.90969	7.39828	8.20674	8.37188	8.04724	8.56501	6.66096	8.78703	7.28481	7.74514	8.61268	8.35651	9.32881	8.37421	6.09721	5.81429	6.60396	10.6258
CD44	X212014_x_at	11.3961	10.5586	10.7734	8.5327	7.64827	7.87267	11.4123	10.227	9.7673	6.39697	9.39712	6.46492	9.63384	10.0985	6.76018	10.8093	8.49362	7.40176	8.15637	7.7339	9.20774	10.2784	8.10547	5.83812	6.11777	6.43035	6.1655	7.7905	7.88952	8.88777	7.65166	8.09876	9.06796	9.44852	8.99076	9.09675	6.62607	9.54386	7.72238	7.87053	9.0364	8.51567	10.3046	8.96348	6.28411	6.61616	7.55027	11.1124
CD44	X212063_at	12.6073	12.1777	12.4247	10.4392	9.23513	9.35513	12.1522	12.0161	10.8445	6.40518	10.9751	8.60336	10.913	10.8434	8.4872	11.7832	9.56003	8.70908	8.49629	7.80484	10.4277	11.1667	10.5939	7.31521	5.09318	6.06458	5.34385	9.85185	9.96721	10.8024	9.9091	9.55625	11.7337	11.7669	11.6212	11.3323	7.64224	11.8002	9.96495	10.7931	11.6492	10.9289	11.803	10.4478	4.31656	6.96516	9.5985	12.0212
CD44	X216056_at	5.60407	5.66254	5.54649	5.32358	5.60171	5.64466	5.81825	5.4355	5.18869	5.52224	5.39377	5.3171	5.75361	6.0445	6.79339	6.16897	7.89781	7.27874	6.35775	5.85605	6.65639	5.49935	5.69473	5.60961	6.1932	5.95263	6.46696	5.66416	5.25396	5.47169	5.07806	5.45995	5.50655	5.14642	5.11479	5.38253	5.30761	5.18803	5.42374	5.73119	5.11977	5.77309	6.17498	5.7846	5.63515	6.98529	6.08766	5.32635
CD44	X217523_at	5.74814	5.40548	6.15611	4.90424	5.53742	5.05478	7.1348	6.62322	6.49133	3.87366	6.41111	4.62647	6.49823	6.01613	4.87253	6.03883	4.82492	4.7735	4.98828	4.76438	4.96265	6.74944	5.36367	5.00066	4.24021	3.98079	4.20906	4.56643	5.46744	4.94221	4.69452	4.39597	5.96252	5.50812	6.15398	6.09105	4.64194	6.49174	4.92942	6.09542	6.88331	5.84398	5.55676	5.14011	3.91741	4.69508	4.66716	8.2102
CD44	X229221_at	8.37105	8.22488	8.2401	6.64414	6.381	6.75267	8.63776	7.43711	7.58441	5.44793	6.79861	5.32054	8.11231	7.08745	6.68668	8.2254	6.72474	7.13779	7.12921	5.82605	7.16437	8.31356	5.84077	5.61871	5.20733	5.79728	6.37191	6.25261	6.67729	6.05117	5.47769	5.48181	5.77722	6.58426	6.46672	5.83045	5.85799	6.59274	6.61364	5.84429	6.79806	5.24297	6.87256	7.09631	5.40469	6.41093	5.55874	9.57199
CD44	X234411_x_at	6.66561	6.85009	6.09321	6.44891	6.18556	5.94128	6.66751	6.27364	6.01178	5.87164	6.74577	6.30255	6.09745	6.78783	6.95434	6.0184	6.35233	6.13633	4.95013	5.45021	5.92373	6.31652	6.21776	4.89106	7.22796	5.8937	5.71014	6.46302	6.36667	6.3874	6.67312	6.03874	5.74298	6.40032	6.2191	6.43687	6.30214	6.58565	6.34408	5.3632	5.71137	5.46736	7.20895	6.25311	6.72944	7.21378	6.48097	6.24297
CD44	X234418_x_at	4.77901	4.7844	4.63026	4.35138	4.25616	4.5545	4.495	4.25428	4.0975	4.32308	4.55617	4.37988	4.58536	4.53572	4.85404	4.78293	5.41311	5.14064	5.50289	4.87477	4.85464	4.4178	4.94525	4.18255	4.62235	5.23061	5.2763	4.65734	4.18688	4.26951	4.1047	4.72223	4.51094	4.31123	4.31995	4.05191	4.34079	4.60911	4.53465	4.21127	3.91205	4.68121	6.18309	4.49249	5.46947	5.33521	4.86279	4.47652
VCAM1	X203868_s_at	5.44744	5.74253	5.88581	6.87484	6.90439	7.77616	10.2703	7.46148	7.55576	6.41296	10.6855	9.35584	6.57094	6.10498	5.89241	8.21908	11.5915	6.49915	9.22275	7.79913	5.42735	5.12934	9.75799	6.54779	10.6227	5.19505	6.30937	10.2728	10.9765	8.65737	8.33842	7.42703	8.96096	10.6298	8.87513	12.3017	10.2316	10.2206	13.4684	7.2538	7.6769	9.59543	8.70075	8.45454	6.55833	8.49149	10.8828	9.96291
[truncated: 146 more columns]

## Sheet: Table S6
		Donor (control)				t(4;14) (sample-ID)									t(11;14) (sample-ID)										t(14;16) (sample-ID)									t(14;20) (sample-ID)							D1 (sample-ID)
Gene	Probe ID	Donor Pool_1	Donor Pool_2	Donor Pool_3	Donor Pool_4	69425	70139	71053	87216	L2742	L3660	L4251	L4492	L4958	26153	52164	L0421	L2941	L3240	L3256	L3283	L3294	L4534	50315	36118	46070	60537	73370	80472	81932	L2598	L2823	L3391	19497	29479	30865	40233	76707	L3217	L3488	24189	44246	69445	82117	82137	86723	87125	87133	87138
ITGA1	X1560359_at	4.05806	4.02844	4.00735	4.10164	3.95308	4.03883	3.89515	4.14493	4.07695	5.40508	3.89648	3.9921	3.9148	4.23411	3.99847	4.00066	3.99424	4.00209	3.93109	3.81902	3.96884	4.07586	3.98095	3.90095	3.88434	3.84929	4.09507	3.99279	3.65409	4.00725	4.14658	4.0041	3.65697	3.75381	4.26482	4.0743	4.08233	4.21751	4.17669	3.90041	3.94549	4.03054	4.2057	3.9222	3.97361	3.95287	4.35612	3.95152
ITGA1	X214660_at	3.24741	3.20623	3.20389	3.25251	3.39463	3.23413	3.44106	3.24981	3.41869	3.419	3.24438	3.31804	3.44312	3.52231	3.66449	3.33095	3.21706	3.31077	3.23275	3.30874	3.18745	3.54296	3.36055	3.46732	3.43272	3.31935	3.33416	3.43043	3.36602	3.14064	3.29127	3.25038	3.48632	3.33469	3.32509	3.28305	3.61993	3.21374	3.34726	3.49343	3.42523	3.47452	3.33538	3.47738	3.28303	3.4403	3.4058	3.22392
ITGA1	X226731_at	4.9424	4.87604	4.97614	4.92398	4.79694	4.60952	4.93267	4.82646	4.93664	4.93279	4.89498	4.83083	4.89019	4.86658	5.02469	4.84597	4.66337	4.70379	4.98417	4.85528	4.55243	4.52007	4.87879	4.65279	4.82309	4.83283	4.62596	4.782	4.67621	4.84611	4.89706	4.77179	4.88978	5.13089	4.98961	4.82628	5.26467	4.62369	4.9619	4.63653	5.03684	4.98315	4.8051	4.74405	4.75108	4.93197	4.79712	4.75318
ITGA2	X205032_at	5.84799	6.16789	5.72141	5.8981	5.63086	5.32912	4.96293	5.61935	5.59967	6.89446	5.79339	5.78007	5.40564	5.24402	5.22529	5.90291	5.69222	5.28936	5.75183	5.3774	5.39581	5.43742	5.355	5.65627	5.54093	4.84211	5.38211	5.71667	5.4565	5.90741	5.55104	5.66411	5.04357	5.44368	5.94982	7.33301	5.20088	5.35241	5.83692	4.81082	5.72904	5.15666	5.66619	5.63507	6.10434	5.29117	5.70175	5.5538
ITGA2	X227314_at	4.08397	3.8542	4.04953	3.93152	4.25881	4.27126	4.10763	4.29526	4.01535	4.66719	3.95304	4.19912	4.13625	4.37259	4.13102	4.12569	3.91372	4.00249	3.92352	3.92066	4.05093	4.01676	4.03687	3.75147	3.76122	4.15163	3.77935	4.07027	3.99435	4.13269	4.04867	4.0928	4.14093	4.09831	4.06587	7.21455	3.84442	4.05535	4.086	3.79594	3.81199	3.91927	3.9633	4.01154	4.22073	3.87838	3.96455	3.98516
ITGA2B	X206493_at	6.47745	6.62333	6.46899	6.34123	5.90167	5.69858	6.7584	6.41324	7.27369	6.23002	6.43939	6.41853	6.8658	7.07804	5.71453	6.35118	6.65964	6.065	7.04166	6.8467	6.15008	6.51986	5.63057	6.55675	5.7841	6.01396	6.03968	5.86851	5.82005	6.60159	6.39667	6.57713	6.65842	7.48526	6.5805	6.36481	5.66571	6.67909	6.50843	6.72746	6.83094	5.77415	7.52499	6.86715	5.88937	6.71544	6.35136	6.35883
ITGA2B	X206494_s_at	5.45626	5.26931	5.41574	5.43357	5.09646	4.99482	4.51379	4.454	4.60698	4.9139	4.27681	4.35405	4.80809	5.069	4.9985	4.87331	4.28191	4.68647	4.29645	4.51049	4.5123	4.41011	5.31005	4.63486	4.59949	4.85632	4.86896	4.66019	4.86905	4.59115	4.54562	4.76425	4.68281	4.74054	4.6671	4.86637	4.81114	4.48925	4.65409	4.49663	5.21388	4.91912	4.50027	4.74183	4.55027	4.7643	4.89457	4.66551
ITGA2B	X216956_s_at	6.6494	6.85464	6.30941	6.51209	5.9203	5.77842	6.30624	6.34154	6.05689	6.09322	6.68745	6.09441	5.50139	6.68193	5.78929	6.3737	5.45319	6.08743	6.19963	5.72522	5.73119	5.74341	6.33786	5.84342	5.57959	6.20286	6.06636	6.15834	5.99213	5.41961	5.73029	5.96129	5.78929	6.22542	5.06494	5.81361	6.58747	5.74281	6.45115	5.88675	6.58149	6.13696	6.52897	6.40249	6.55654	5.84891	6.65493	5.64113
ITGA2B	X216966_at	3.69445	3.89642	3.82271	3.67854	3.61677	3.95991	4.14979	3.75607	3.76944	3.61996	4.12684	3.70255	3.60121	3.81768	3.93206	3.73436	3.62791	3.74655	3.61638	3.80807	3.80119	3.83491	3.74164	3.53226	3.39439	3.71313	3.63379	3.8472	3.63392	3.75614	3.50894	3.68811	3.49708	3.61862	3.98486	3.33565	3.59246	3.84309	3.87366	3.64574	3.60864	3.5232	3.7345	3.5403	3.89155	3.96737	3.5916	3.82971
ITGA3	X201474_s_at	6.62241	6.61909	6.76743	6.70415	6.2614	6.12482	6.12256	7.78645	8.40023	6.36635	6.03469	6.89654	6.21047	7.17496	6.29403	7.05216	7.44237	7.69129	7.20433	8.30106	6.5154	6.39784	6.658	6.62121	5.66643	6.50227	6.01425	6.54377	6.48702	7.02468	7.54481	6.64386	6.75153	6.62329	6.34307	6.77251	6.44478	6.66575	7.39494	7.14451	6.27998	6.57314	7.40773	6.26832	7.92601	6.806	6.94348	6.84858
ITGA4	X205884_at	8.50125	9.0405	9.09815	9.18598	8.58411	10.3543	9.71802	9.22567	8.29727	7.85466	9.87618	9.60078	9.26076	8.36692	11.0292	9.11299	11.7235	10.5243	9.15844	8.09287	10.5546	11.3633	10.0918	8.48421	8.73095	9.43082	7.79546	9.89724	8.78764	8.70092	9.01758	6.12303	9.54133	8.2932	5.02554	10.6821	10.1078	7.97135	9.50481	9.63403	9.71332	9.94141	8.01925	8.64974	11.4926	9.90352	9.34419	9.8722
ITGA4	X205885_s_at	8.12931	8.42223	8.68081	8.53642	8.93379	10.837	10.1463	8.99672	8.36749	7.02922	8.81445	9.15589	9.25457	9.74958	10.8059	8.50536	11.1289	9.88424	8.81458	8.61266	10.0384	11.4905	9.85272	8.65989	9.08802	10.2625	8.10681	10.4069	9.14642	8.54896	8.45879	6.4071	9.92656	9.23952	7.23861	10.7211	10.1646	8.58717	9.02828	9.54858	9.62901	9.90345	8.28827	8.2876	11.2436	9.89453	9.7403	9.55286
ITGA4	X213416_at	9.37781	9.89401	9.96722	10.1786	10.2424	11.7003	11.3056	10.1618	9.7048	8.06897	11.3741	11.4752	11.3626	10.5275	12.2786	9.86923	12.2415	11.515	10.2618	10.6655	11.0459	12.4816	11.6674	10.2934	10.2622	10.772	9.22906	11.2812	10.1694	10.1169	10.1483	7.30723	10.9953	10.8939	8.58707	11.9692	11.1405	10.3871	10.236	11.5228	11.0138	11.2969	9.15318	10.4381	11.6752	11.873	11.5874	11.8067
ITGA4	X243366_s_at	7.55705	9.17166	8.95022	9.489	9.4457	10.7684	10.1543	9.75143	10.3064	7.71661	10.2546	10.5602	10.3588	10.1394	11.8027	9.04087	11.6918	10.985	9.5605	10.141	10.3558	12.3567	11.341	9.41498	9.16867	9.44805	7.27469	10.3076	9.64174	9.28972	9.59078	7.32904	10.5304	9.66272	8.47647	11.5794	10.6909	10.5118	9.47308	10.8933	10.535	10.0599	8.42422	9.90371	11.1073	10.392	11.1571	11.0996
ITGA5	X201389_at	7.05264	6.52206	6.51758	6.28934	5.67163	6.07495	6.05305	5.65864	6.39693	5.71822	6.19024	5.80858	5.87498	6.31183	5.92698	5.56694	5.76965	5.59634	5.65502	5.60643	5.54525	5.68034	5.91844	6.25157	5.78085	5.83981	5.8636	5.78046	5.54276	5.91135	6.08134	5.80876	5.67326	5.88633	6.3535	5.51644	6.05617	5.73924	5.8954	5.68561	5.73024	5.50888	6.70317	6.07295	5.66379	6.06579	6.0814	6.13944
ITGA6	X201656_at	10.4455	11.3979	11.6556	11.6225	10.1938	7.44266	10.3498	9.16788	7.56212	6.00253	9.29188	10.1246	8.63918	8.52264	9.98188	9.25277	8.00738	9.74877	7.08151	6.84863	10.279	8.5136	10.2479	9.14348	9.92584	9.42175	9.45746	8.84394	10.4486	8.86607	9.65991	5.89999	9.56713	8.80144	9.96626	8.00905	9.88633	9.08403	7.94451	11.4304	11.027	10.599	10.0329	10.6587	5.83272	9.6137	10.2394	11.3497
ITGA6	X215177_s_at	8.96202	9.72263	9.95179	9.80721	9.84327	6.37903	9.11489	9.08507	9.06281	6.77512	6.89995	8.76525	7.8384	7.02536	8.92457	9.09309	7.92319	8.98612	6.68584	5.81886	9.62071	8.10313	8.77046	7.56356	9.04111	8.60945	9.03749	8.61344	10.4427	8.67934	8.49979	7.11267	8.12048	7.76687	8.65262	7.55295	9.54323	6.18468	7.61639	10.3022	9.78062	10.1297	10.2119	9.71356	6.7964	9.13996	9.18384	9.87784
ITGA7	X209663_s_at	6.355	6.71102	6.45637	6.31237	5.86744	5.78278	6.27612	5.86896	6.06868	5.4001	6.07054	5.66825	5.66025	6.26803	5.97801	6.41429	6.31625	6.11095	6.17906	5.77841	5.62596	5.77554	5.94058	5.80768	6.04131	5.97171	5.8277	5.93557	6.04109	6.05386	6.01858	5.94623	5.82349	6.12995	6.46075	5.80918	5.55923	5.43966	5.49454	5.81116	5.88996	6.03646	6.43647	6.25149	5.90749	5.69304	5.73946	5.95553
ITGA7	X216331_at	7.39216	7.17854	7.08023	6.92701	6.75383	6.43258	6.71508	7.06283	7.36658	7.35828	6.8697	6.67186	6.86516	6.77588	6.45982	7.17661	7.14494	6.66142	6.94776	6.79011	6.77385	6.88189	6.31955	6.51931	6.31295	6.18881	6.06513	5.87576	5.91402	7.18205	7.14174	7.15121	6.25981	6.53642	7.02102	6.32148	6.44506	6.78371	6.78732	6.50692	6.33401	6.41587	7.46526	6.47023	7.16134	6.25596	6.60906	6.6892
ITGA8	X214265_at	8.22255	8.74428	8.39368	9.26991	10.6662	8.08605	9.28419	6.33845	9.30663	7.7351	9.32607	9.5878	10.3778	8.88308	8.58762	9.85101	9.67387	11.6079	10.3164	7.61903	10.967	8.47472	10.0199	6.23282	10.4632	9.92804	6.84788	11.0271	9.8577	8.2721	10.3296	6.24835	10.9049	11.3414	11.6023	10.6178	10.3144	10.5418	9.15329	11.6485	11.3432	11.7118	9.01165	12.0428	11.521	11.1579	11.7183	12.282
ITGA8	X235666_at	8.69609	9.65719	9.39438	9.79171	10.2108	8.27919	9.4837	6.61245	9.3326	8.56959	9.6549	9.8332	9.93678	8.32273	8.15376	10.1716	10.6003	12.1171	11.4253	8.25833	12.4732	7.93882	9.75044	6.19496	9.9255	9.29699	6.17878	10.0947	9.50093	8.94339	11.137	6.5266	11.2612	11.2626	11.555	10.3741	10.1559	11.0704	9.78934	11.4989	10.9196	11.516	10.4016	11.646	12.1372	10.5509	11.6966	11.6498
ITGA8	X239092_at	5.35283	6.59258	6.63604	6.92358	8.10957	5.76308	7.25718	5.40819	6.17085	6.41484	7.09406	6.7652	7.15103	6.70711	5.86308	8.56533	7.50927	8.32694	7.18358	5.69023	8.73737	4.66562	7.1976	4.88121	7.74606	6.28685	4.92263	6.39672	6.30681	6.0597	8.73471	6.1079	8.59813	7.23637	7.10884	7.5295	6.0198	7.29329	6.2687	8.38005	8.05073	7.87516	6.58485	8.95344	8.82344	6.69675	6.77999	7.58863
ITGA8	X242071_x_at	6.36238	6.23189	5.95818	6.22088	6.59619	6.21153	6.14794	6.25886	7.19608	5.51153	6.09173	6.15909	7.12057	7.77205	6.32661	6.52244	6.22664	6.29791	6.36174	6.47716	6.19951	7.10062	6.58757	7.34375	6.18503	6.873	6.17541	6.37128	6.49262	6.22577	6.18688	5.95968	7.33825	8.5011	6.13538	6.76585	7.0894	6.24213	6.04611	7.81704	6.76295	6.76668	6.8517	7.5012	5.74013	6.89342	7.41067	6.60456
ITGA9	X1555335_at	5.04458	4.71562	4.69122	4.84885	4.20354	4.34937	4.45166	4.54144	4.89038	4.90302	4.67249	4.92068	4.6531	4.82235	4.67804	5.27854	4.60317	4.20668	5.38793	4.62861	4.75555	4.36232	4.79496	4.77617	4.41762	4.63695	4.57157	4.25815	4.38306	4.76436	4.67884	4.64629	4.61727	4.79167	4.56324	4.49061	4.92637	4.06079	4.54461	4.59701	4.23207	4.30022	5.37843	4.58572	4.44565	4.46835	4.60265	4.65311
ITGA9	X1555336_a_at	5.24842	5.41642	5.18762	5.2201	4.85655	4.99777	4.48789	4.92907	5.24081	4.75627	4.97652	4.6548	4.75852	4.60908	4.90276	5.15704	4.73788	4.86798	4.87618	4.99107	4.7923	4.87805	4.90823	4.80621	4.72836	4.95406	4.62051	4.26107	4.74661	4.76181	4.90298	4.90703	4.74369	4.43767	5.25526	4.90151	4.72139	4.82371	4.72294	4.25359	4.88877	4.4767	5.47132	4.93885	4.78833	4.63633	4.63285	4.89232
ITGA9	X206009_at	5.98584	5.8308	5.68379	5.61548	5.08194	5.67969	5.28742	4.87153	5.53358	5.85083	5.40632	5.26311	4.77729	5.32345	5.30284	5.29584	4.79526	4.74036	5.00729	4.77901	5.14532	5.01903	5.54215	5.08566	5.42699	5.42549	4.9999	4.86987	5.13089	5.15291	5.26061	5.08824	5.25717	4.86973	5.67553	4.89203	5.59634	4.94562	4.92745	5.13039	5.11414	5.15082	5.49497	4.84244	5.08828	4.83708	5.31912	5.48286
ITGA9	X227297_at	4.70663	4.60752	4.80536	4.58901	4.25885	4.39683	4.4384	4.73608	4.6399	5.12014	4.44108	4.46367	4.61974	4.59322	4.5551	4.45319	4.33258	4.50276	4.39522	4.66325	4.64387	4.38777	4.49668	4.56422	3.97916	3.83594	4.2347	4.5637	4.44003	4.7603	4.53064	4.70365	4.42574	4.53753	4.40896	4.21962	4.3475	4.65494	5.21101	4.66761	4.31719	4.90179	4.77167	4.52247	4.79716	4.64806	4.74073	4.59484
ITGA10	X206766_at	7.21955	7.19375	7.41492	7.50283	6.40799	6.19929	6.09729	6.59738	6.8345	7.73229	6.90768	7.06228	6.21632	6.73137	6.33893	6.94232	6.8648	6.60783	6.06702	6.85828	6.50081	6.35041	6.82477	6.52663	6.88972	6.46875	6.60397	6.49087	6.44362	7.00918	6.62271	6.57245	6.33138	6.15944	6.64397	6.44136	6.36212	6.77881	6.62058	6.04581	6.63017	6.04902	6.55507	6.48292	6.76004	6.33374	6.9476	6.72511
ITGA11	X1554819_a_at	8.22179	8.1126	7.72669	7.89869	7.87469	8.0032	7.78702	7.61816	7.58728	7.7508	7.49638	7.26691	7.84755	7.76063	7.79614	7.70271	7.59752	7.54747	7.73894	7.78635	7.63061	7.83364	7.76309	7.83639	7.63943	7.75884	7.80219	7.87154	7.57024	7.61291	7.77771	7.65671	7.82943	7.91965	8.17519	7.84769	7.97086	7.74161	8.03932	7.63174	7.69563	7.79054	7.90933	8.0953	7.59693	7.74053	7.64568	7.72503
ITGA11	X222899_at	6.83237	6.51218	6.96276	6.82425	6.41717	6.45123	6.12614	6.13256	6.48765	6.10675	5.77398	6.07327	6.2028	6.48968	6.28095	6.15649	5.91873	5.99966	5.88354	5.73664	5.80755	6.12582	6.42689	6.00187	5.98839	6.56086	6.1837	6.1688	6.36961	6.05043	6.04188	5.93546	6.01779	6.52383	5.80346	6.10406	6.04842	5.99199	5.9449	6.32322	6.23851	5.96743	6.25232	6.03441	6.42398	6.42054	6.47706	6.13347
ITGA11	X233335_at	4.16169	4.36153	4.24315	4.25474	3.80742	4.22846	3.98677	4.22167	4.316	4.62783	4.2758	4.49235	4.32009	4.2497	4.42205	4.08865	4.02859	3.88456	3.91613	4.13341	4.20036	3.95756	4.23162	4.06109	4.04163	3.90266	4.13096	4.12443	3.87724	4.1004	4.46391	4.23827	4.31822	3.9693	3.98676	3.96439	4.08244	4.32677	4.6772	3.79819	4.01977	3.89189	4.43485	4.02415	4.06445	4.22229	4.56233	4.10188
ITGAD	X1560686_at	7.46542	7.72743	7.48383	7.40962	7.08127	6.83816	6.62859	7.13618	6.80208	7.35133	6.56098	6.92501	6.43664	6.4631	6.37477	6.96472	6.79135	7.08436	6.79004	6.78135	6.75232	6.6011	6.86993	6.61888	6.3249	7.16453	6.83547	7.10356	6.92075	6.91808	6.95473	6.79842	6.74807	6.93873	7.10801	6.45154	6.89117	7.08114	7.05438	7.06065	6.64323	6.88245	6.89089	7.35879	6.76968	5.99147	6.85145	6.67658
ITGAE	X205055_at	9.70979	10.2547	10.268	10.4946	10.6926	10.4178	10.7616	10.6152	10.3701	8.90092	11.206	11.5102	10.4512	10.8061	10.5977	9.87199	10.3486	10.8415	10.2394	10.5101	11.199	10.6472	9.96501	11.228	10.8442	11.4641	12.4293	10.9898	11.4756	10.2268	11.2614	9.49622	12.173	11.6682	9.91786	9.88887	11.701	11.0414	10.2807	10.8644	10.8541	10.4628	9.78811	10.0699	9.63309	10.4312	10.4702	10.6231
ITGAL	X1554240_a_at	9.02573	8.53525	9.17245	7.94263	8.42101	7.05311	8.79222	8.76111	8.92968	8.6059	8.70966	7.25075	6.89523	10.0689	8.34587	7.7662	10.5342	10.8038	11.3809	8.32053	8.95666	9.52017	7.96358	8.94183	9.4544	9.46915	8.00125	9.73869	10.2406	9.34529	9.02506	9.76659	6.5952	5.82132	8.29194	10.4657	7.20147	9.88605	9.77455	9.32986	7.53944	9.08438	6.72349	7.65568	8.23162	8.06449	8.98041	8.76612
ITGAL	X213475_s_at	8.01069	7.75808	8.01307	7.09025	7.64891	6.71232	8.57086	8.16954	8.66701	7.45996	8.38548	6.85522	7.3165	9.03508	8.13542	7.04266	10.4406	10.7291	11.1014	8.39084	7.99178	9.36129	7.84447	8.696	9.63469	8.60891	7.45206	8.82125	9.48717	8.49682	8.7919	8.88721	7.06805	7.30402	9.26771	9.6523	7.1894	10.3462	8.78498	9.31846	7.1254	8.32142	7.34684	8.46001	7.43706	8.11134	8.88299	8.90063
ITGAM	X205785_at	7.13259	6.96196	7.1638	6.85017	5.73256	6.15545	6.24663	6.60034	6.12064	5.98986	6.75548	6.31923	6.44789	6.64031	6.28167	6.49571	5.69365	6.19091	6.11182	6.01768	6.55354	6.41656	5.93263	6.49153	5.96857	6.3494	5.98882	6.54789	6.04461	6.11901	5.76414	6.37216	6.54083	7.05782	6.43788	6.35763	6.67761	6.36732	6.34472	6.24939	6.42835	6.12799	6.48352	6.64262	6.65235	6.58255	6.79208	6.5507
ITGAM	X205786_s_at	7.24454	6.82454	6.62047	7.4174	6.33765	5.6278	5.75321	5.53689	6.00896	6.65221	6.10915	5.10013	6.63022	5.34616	5.15341	5.42523	4.87263	5.43449	5.60406	6.2625	5.72018	4.87705	6.46269	5.93203	4.89441	6.78087	6.9347	8.86262	5.40741	6.38992	5.95662	5.91012	5.29201	5.87064	5.59269	5.14467	5.32635	6.36426	6.28707	5.26101	7.07539	5.08116	5.02673	5.05665	5.38342	5.08524	4.77411	5.00536
ITGAV	X202351_at	9.38498	8.68501	9.09259	8.53551	8.07381	9.46861	10.1405	8.60337	6.79876	5.24964	10.1368	9.87545	9.39728	8.87016	9.98342	8.3179	9.43915	9.94581	8.78156	8.80207	8.84593	10.3708	10.0046	10.2864	9.49394	9.67519	9.45486	8.68325	10.2072	8.21973	9.08428	7.24551	10.8354	9.74052	9.57128	10.2972	10.0495	9.43571	9.25158	9.74041	10.2162	9.96279	7.57631	9.7171	9.58547	8.61713	10.1568	9.77402
ITGAX	X1563003_at	6.47745	6.70473	6.59581	6.87683	6.0068	5.8233	5.64496	6.20324	5.54301	6.57467	6.42474	6.60215	5.43515	5.72487	5.42424	6.19753	5.76278	5.99207	5.99779	5.83929	5.47403	5.94647	5.68941	5.95526	5.57993	5.75125	6.06231	5.97373	6.02117	5.48231	6.06074	5.96071	5.89036	5.33068	6.26705	5.97313	5.52448	5.63446	6.18891	5.59018	6.00069	5.7758	6.2238	6.85095	6.02852	5.1378	4.93616	5.93084
ITGAX	X210184_at	6.70885	5.90553	6.06607	6.00805	5.42791	5.63212	5.97022	5.93152	5.81145	6.18047	5.13622	5.73256	6.124	5.78386	5.25471	5.92058	5.43241	5.50879	5.82904	5.36053	5.50504	5.3327	6.10493	6.04003	4.96161	5.07682	5.40016	5.48073	5.49446	5.97626	5.27347	6.02987	5.62168	6.46162	5.39831	5.09104	5.40036	5.53268	5.50397	5.83677	5.27571	5.29884	6.53398	5.27495	6.02838	4.9967	5.96766	5.25855
ITGB1	X1553530_a_at	9.01002	8.20503	8.20476	8.36456	9.00914	7.86941	8.45664	7.99131	7.54105	7.2357	8.32089	8.15932	7.99266	9.52414	9.61031	8.19249	9.1408	6.29496	9.67306	5.94577	8.78354	9.90233	6.30499	8.54055	9.20728	8.86865	9.71994	9.33792	5.82991	7.51558	8.65801	8.83398	8.46461	5.33042	6.92546	9.93281	7.09554	7.73092	9.76494	7.45764	8.32888	8.34545	7.37748	6.85803	7.06527	7.88205	6.9771	8.06989
ITGB1	X1553678_a_at	9.9237	9.4511	9.54672	9.20974	9.75734	8.57468	9.16802	8.65035	8.11494	6.78795	9.78443	10.0591	8.7344	11.157	10.3381	9.01515	9.16986	6.08871	10.085	5.53805	9.17547	11.0378	6.80099	9.5545	9.93103	9.67072	9.94293	9.80444	5.50481	8.31312	9.21079	9.49823	9.33563	5.20916	5.05212	10.6737	7.17868	8.39371	10.5187	8.17529	9.43338	9.2256	6.03831	7.69241	7.60357	8.72868	8.0425	9.11215
ITGB1	X211945_s_at	11.8672	11.4784	11.6117	11.3973	11.4481	10.7747	11.2461	10.8355	9.64442	8.98299	11.8182	12.2575	10.9092	12.7796	12.2362	10.7892	11.2519	8.62694	12.0516	8.88223	11.1478	12.6184	9.37474	11.8738	11.9729	11.4245	11.966	11.5746	7.81938	10.6645	11.6082	11.6181	11.5447	7.59614	10.4991	12.4173	9.94098	11.4422	12.3141	10.6934	11.3625	11.101	7.95365	9.82543	9.41325	10.7258	10.3193	11.392
ITGB1	X215878_at	3.68506	3.71445	3.68356	3.61501	3.69428	3.64585	3.7492	3.89455	3.72204	4.27121	3.57903	3.52971	3.7429	3.98652	3.6737	3.71133	3.57456	3.82167	3.64996	3.6296	3.8489	3.7036	3.79551	3.65617	4.08786	4.00486	3.61489	3.83308	3.76246	3.75873	3.57843	3.68254	3.75032	3.6993	4.09891	3.86639	3.66707	3.83829	3.96837	3.61567	3.8016	4.00621	3.61653	3.72287	4.16859	3.83367	3.56911	3.56913
ITGB1	X215879_at	3.20577	3.23354	3.26721	3.321	3.32343	3.33238	3.67935	3.36477	3.58073	3.72569	3.22832	3.34571	3.33048	3.49001	3.37841	3.50042	3.3256	3.38514	3.32643	3.30678	3.31421	3.30746	3.32288	3.40863	3.39797	3.41916	3.25306	3.36863	3.58743	3.4067	3.37944	3.27875	3.32822	3.35483	3.3813	3.31778	3.30006	3.51015	3.38023	3.38035	3.26387	3.39377	3.73332	3.34762	3.34492	3.44543	3.56792	3.31751
ITGB1	X216178_x_at	4.80101	4.62409	4.54744	4.65974	4.88285	4.59725	4.93825	4.43313	4.62182	4.56921	4.48979	4.57162	4.50479	4.69251	4.85703	4.69641	4.41682	4.10491	4.4559	3.83146	4.36006	4.90551	4.03847	4.70025	4.65669	5.33114	5.17145	4.72617	3.90121	4.41401	4.44562	4.42848	4.39896	4.37702	4.633	4.73819	4.29112	4.43398	4.91363	4.29576	4.59029	4.49468	4.64559	4.22306	4.25342	4.38522	4.57552	4.36118
ITGB1	X216190_x_at	4.90257	4.43446	4.54084	4.6692	4.05927	3.71048	4.06492	4.27346	4.32388	4.46033	4.18938	4.66631	3.91348	5.09166	4.12151	4.40316	4.05094	4.19868	4.40914	3.83791	4.05826	3.95056	3.93768	4.02221	4.07807	4.20912	4.35983	4.56075	3.67981	4.07275	4.11901	4.47416	4.17026	3.87941	4.23393	4.22029	3.80351	4.30145	4.97148	3.61631	4.0397	3.88602	4.11618	3.91918	4.3801	4.19976	4.13075	4.14141
ITGB2	X1555349_a_at	8.24563	7.3484	7.2951	7.88809	5.8617	5.9948	6.08007	5.9651	7.08702	5.92681	5.65244	5.51899	6.82608	6.2503	5.79915	6.01649	7.14805	6.04498	5.87327	5.85356	5.89939	6.25518	5.97428	6.44679	5.91856	5.67958	5.68129	6.12049	6.04315	6.67981	6.34439	6.04181	5.8377	6.37164	5.77363	5.83262	5.50425	6.25543	5.87918	6.108	6.1029	5.52731	5.69248	5.67965	5.94794	5.5649	6.15038	5.83052
ITGB2	X202803_s_at	8.84172	7.78234	7.78868	8.4101	6.49499	6.33644	6.25239	6.09765	7.0439	5.84139	5.52847	6.20183	7.79965	6.9847	5.40446	5.73937	7.50346	6.09823	5.98662	6.44921	5.50895	5.92242	6.50978	6.66126	6.37027	6.00515	6.16908	6.65997	5.72784	7.09145	6.64238	5.91012	6.00591	6.93865	5.83544	5.82388	5.52987	6.62732	6.34663	6.53048	6.46015	5.85259	6.52361	5.74692	5.63015	6.0924	5.99215	5.19188
ITGB2	X236988_x_at	6.85689	6.90126	7.24762	7.02455	6.86931	6.21153	6.48281	6.0227	6.97728	5.44836	6.31644	6.05242	6.74128	6.83368	6.36227	6.11228	6.38416	6.26204	6.07927	6.52094	5.90294	6.80546	6.77669	6.69324	6.57233	7.03859	6.68823	6.61737	6.41781	5.8104	5.87211	6.41222	6.74132	7.02457	6.45448	7.15253	6.26495	6.19851	6.30369	6.59307	6.46511	6.48768	6.92003	6.94299	5.99074	6.51162	6.71886	6.56492
ITGB3	X204625_s_at	6.38535	6.34621	5.75526	5.8692	5.2506	5.49374	5.48784	5.4498	5.66848	5.43823	5.42552	5.63677	5.89562	6.25891	5.743	5.47447	5.44367	5.332	5.68705	5.60347	5.47676	5.55902	5.78126	5.28832	5.56571	5.61373	5.54963	5.67765	5.37809	5.63409	5.55146	5.36482	5.3531	5.54588	5.63719	5.17206	5.62317	5.71817	5.55296	5.44539	5.87625	5.27757	5.78658	5.29238	5.30278	5.71668	6.25301	5.8057
ITGB3	X204626_s_at	7.95837	8.1211	7.84443	7.65434	7.0916	7.0281	7.15483	7.29051	6.69289	8.29981	6.55593	7.09929	6.82234	6.77708	6.89419	6.785	6.91091	6.57182	6.75146	7.22164	7.40422	6.42232	6.40775	6.90219	6.7526	7.04053	7.07591	7.19359	6.84998	7.54855	7.087	7.15781	6.53354	6.64067	7.12889	6.58123	6.79937	6.74043	7.42503	6.2216	7.1342	6.60229	7.21086	6.70004	7.60268	6.78112	6.46333	6.6726
ITGB3	X204627_s_at	5.87553	5.36929	5.13078	5.22229	4.51972	4.30254	5.60283	4.91867	5.40009	6.13127	5.26935	5.41272	5.07004	4.96456	4.22735	5.42759	4.80705	4.97196	4.62069	4.59038	4.74618	4.38327	4.88283	4.55195	4.7553	4.51402	4.56007	4.38695	4.55072	5.0646	5.18583	5.01504	4.37672	4.82966	5.20836	4.19786	4.49216	4.8657	4.82215	4.11033	6.24247	4.54741	5.40939	4.89945	4.97938	4.90945	4.57469	4.89253
ITGB3	X204628_s_at	6.33477	6.54605	5.9341	5.92823	5.91074	5.87702	5.62549	5.97004	6.61708	6.97879	6.38135	6.47916	6.24232	6.79833	6.15353	6.66802	6.37753	5.99898	6.17161	6.28274	6.09213	5.93444	6.14894	6.17434	6.12102	6.35321	6.30498	6.28021	5.9921	6.08129	6.21379	6.14669	5.90262	6.4261	5.80443	5.98714	5.94949	6.23127	5.91575	6.31541	6.44316	5.9977	6.93469	5.8334	5.99703	6.43267	6.24087	6.10821
ITGB3	X211579_at	4.78095	4.96869	4.65522	4.6719	4.60995	4.62103	4.3676	4.5671	4.78484	5.21174	4.58543	4.67849	4.54258	4.58802	4.53752	4.50085	4.48886	4.39588	4.94075	4.47391	4.57704	4.53706	4.50677	4.45315	4.53903	4.59304	4.49242	4.42298	4.21103	4.77571	4.82345	4.58274	4.48383	4.73608	4.60455	4.33865	4.52656	4.46172	4.47003	4.70058	4.51463	4.17273	5.29345	4.57743	4.23726	4.53664	4.92517	4.46296
ITGB3	X215240_at	4.78006	4.10201	4.29048	4.13138	3.49908	3.50177	3.69734	3.93048	3.85456	4.21362	3.68058	3.96759	3.67058	3.95756	3.46512	3.76007	3.41073	3.86756	3.54237	3.59441	3.79185	3.67785	3.65189	3.62389	3.62559	3.94159	3.43334	3.69624	3.63345	3.55635	3.9194	3.69042	3.96846	3.63955	4.02182	3.56495	3.80783	3.71524	3.99006	3.74203	3.91398	3.48031	3.60009	3.75303	3.73795	3.69812	3.91603	3.6535
ITGB3	X216261_at	6.71882	6.85866	6.70718	6.62171	5.85252	6.48297	5.79299	6.23515	6.62977	6.80972	6.88278	6.83423	6.21174	6.84447	6.04359	6.50259	6.33062	6.37076	6.55704	6.55822	5.9122	6.33285	6.10081	6.33625	5.34773	5.99239	6.20078	5.95078	5.99232	6.00701	6.67104	6.16634	6.22691	6.50014	6.64683	5.97508	6.37667	6.50778	6.38647	6.37451	6.5301	5.80183	6.82609	6.49883	5.67235	6.10082	6.31478	6.66285
ITGB4	X204989_s_at	6.42412	6.65157	6.40699	6.37675	5.96644	5.75548	5.56178	6.19481	6.09002	5.24662	5.72629	5.76123	6.22908	5.60296	6.06204	5.96728	5.56218	6.11737	5.9977	6.1266	5.97173	6.13701	5.77275	6.00705	5.42869	6.17429	5.44729	6.04538	5.73636	5.77348	5.68348	5.97057	6.07825	6.43862	5.93689	6.12309	6.01352	5.71946	5.69238	6.02128	5.84116	5.68553	6.42022	6.42176	6.02191	5.70405	5.89794	5.84115
ITGB4	X204990_s_at	7.11514	7.22831	6.94749	6.93158	6.88605	6.57375	6.5361	6.50478	8.096	6.48575	6.45978	6.73338	7.25333	7.32354	6.5407	6.64749	6.79103	7.3488	7.26453	7.20742	6.74652	6.93147	7.04732	6.79349	6.49093	7.07125	6.64243	6.81832	6.59005	6.85716	6.79949	6.66342	6.85703	7.81791	6.48968	6.80682	7.08265	7.26097	7.53457	6.7095	6.40884	6.37984	7.65182	7.10996	6.498	7.00644	6.6796	6.65253
ITGB4	X211905_s_at	6.2527	6.59293	6.63896	6.66248	5.86333	5.82695	5.22831	5.76144	6.00461	5.34279	6.53172	6.14287	5.53387	6.14222	5.81795	5.24625	5.51268	5.49259	6.05351	5.3009	5.10441	5.80238	5.84766	6.08673	5.90736	5.65896	5.7684	6.04506	5.77997	5.65152	5.5438	5.3808	6.07722	5.69026	6.00896	6.06383	5.63907	5.11574	5.03528	5.21785	5.91029	5.55173	6.17015	6.15899	5.13507	5.49032	5.86751	6.10559
ITGB4	X214292_at	6.28225	6.42267	6.35554	6.44304	6.34075	5.79183	5.3338	5.80701	6.41085	5.13547	5.42332	6.02528	5.98258	6.07274	5.98899	5.68367	5.35781	5.73194	5.65109	6.27435	5.51018	6.17805	5.82746	6.0626	6.00078	5.60587	5.78827	5.8158	6.38756	5.85378	5.70796	5.34101	6.24599	6.34556	5.59875	5.98411	5.9551	5.66964	5.27678	6.55135	6.17225	6.18514	6.16008	6.02406	5.42681	5.8195	6.11755	6.1295
ITGB4	X230704_s_at	7.41623	7.49996	7.41432	7.65991	7.23185	7.55481	7.38423	7.11969	7.92221	6.56179	6.89555	7.00404	7.09295	7.33704	7.04338	6.57528	6.61785	6.5832	7.0815	7.1548	6.58785	6.85228	6.96231	7.26301	6.68317	6.9922	6.73353	7.04984	6.96268	6.71273	6.67205	7.21457	6.97743	7.64523	6.95464	7.13099	7.26471	7.06307	6.82007	7.0583	7.11499	6.65114	8.13775	6.9908	6.36444	7.39626	7.2166	6.94913
ITGB5	X201124_at	6.45567	6.80726	6.43216	6.18933	5.3651	6.05669	5.70906	5.89679	6.50909	7.91457	5.69698	6.20302	5.13711	5.70097	5.65153	6.80085	6.26184	5.98492	5.98436	5.91721	6.91113	5.52905	6.65843	5.33388	5.84033	5.38357	5.33104	5.76867	5.72225	6.26161	6.76595	6.3139	5.223	5.18545	6.53382	6.15207	6.43549	6.01438	6.27338	4.94109	5.7083	5.52463	6.743	5.46592	6.91697	5.51136	5.98847	5.56223
ITGB5	X201125_s_at	7.7682	7.87203	8.28523	7.44856	8.01277	7.60198	8.40216	7.32793	8.44645	7.13658	7.31228	7.4919	6.73916	8.3521	7.1067	7.64826	9.33916	7.84972	6.72669	7.12138	9.06388	8.2759	7.36958	7.92907	8.73541	8.44831	7.64304	7.8539	8.06876	8.62269	6.97631	9.01877	7.0101	7.29673	10.5246	8.42735	8.09165	8.15471	7.89254	7.1438	7.1621	7.44505	6.98906	7.09346	7.20873	7.39804	7.09872	7.20255
ITGB5	X214020_x_at	7.75761	8.07487	8.33914	7.12383	7.05313	7.22089	7.04172	6.24399	7.32189	5.70965	6.56597	6.27971	6.89223	6.79478	5.97736	6.76865	8.89803	7.55581	6.44337	6.28215	9.18354	8.19745	6.81909	8.1548	7.05724	6.38146	6.60118	7.0285	6.96479	8.27916	6.68796	9.7979	5.85933	6.04266	9.1345	7.98437	8.13071	8.37322	6.33179	6.68454	6.54511	6.62233	6.86067	6.15253	6.13335	5.45949	5.06689	4.81829
ITGB5	X214021_x_at	3.7811	3.84082	3.61328	3.5939	3.82102	4.07951	3.84994	3.83794	3.96624	4.28405	4.1451	4.0536	3.60487	4.39695	3.52431	3.78349	3.86073	3.94252	3.90518	3.69308	3.93996	3.87633	3.92182	4.21201	4.62233	4.53505	3.73943	3.77863	3.88282	4.03625	3.62972	4.70904	3.71075	3.68169	6.30148	5.49977	4.0108	4.1628	3.746	3.70199	3.99378	3.71377	3.86489	3.83624	3.89438	3.56706	3.99222	3.89817
ITGB6	X208083_s_at	3.99212	3.78531	3.81826	3.80365	3.92683	4.05207	3.90022	3.82819	3.95953	3.91954	3.80737	3.89337	3.78362	4.32596	3.8087	3.9348	3.78199	3.72511	3.82228	3.76889	3.72702	3.89642	3.73352	3.81813	3.8903	3.81517	4.10829	3.74517	3.669	3.68956	3.70306	3.88761	3.67699	3.88017	3.78983	3.69592	3.68116	3.72814	3.71426	3.92728	3.87648	3.87316	3.89641	3.83527	3.79594	3.68188	4.0158	3.73672
ITGB6	X208084_at	5.99595	6.2052	6.01318	6.32279	5.89218	5.871	5.81461	5.80682	5.90783	6.29791	5.70398	6.26326	5.98118	6.46572	5.91219	5.92332	5.83468	5.69605	5.9499	5.75284	5.6744	5.76175	5.84316	5.79538	5.96821	5.71466	5.49421	5.5795	5.59745	6.0192	5.96921	5.9587	5.89931	5.99668	6.00883	6.03634	5.67399	5.88391	5.67638	5.66597	5.7673	5.57841	6.16211	6.20008	5.77456	6.21179	6.2719	5.73322
ITGB6	X226535_at	4.83442	4.99416	5.01343	4.82091	4.92394	4.85977	4.55016	4.82721	5.38552	5.50331	4.46909	5.25285	4.31508	4.48677	4.72603	4.89689	4.85682	4.76525	4.86156	5.57052	4.9202	4.28343	4.56633	4.57327	5.1582	4.86722	4.82969	4.53017	4.30005	4.67083	5.03995	4.87856	4.57228	4.29194	4.76786	4.4525	4.71599	4.955	4.90014	3.98373	4.37821	4.40145	4.96757	4.0166	5.42355	4.80971	5.15667	4.66202
ITGB6	X239517_at	5.76018	6.29548	6.15672	6.11979	5.63186	4.90496	4.95066	6.13501	6.07241	6.82411	5.28907	5.69019	5.12711	5.20034	5.32214	6.31221	5.77304	5.72687	6.01281	5.44051	5.74179	4.876	5.92369	5.06753	5.11328	5.36647	5.44141	5.40521	5.26765	5.73314	5.96012	5.66898	5.10927	4.42621	5.14039	5.25829	5.41562	5.8594	5.71861	4.73382	5.32665	5.03637	6.25194	5.54034	6.28439	5.1665	5.00977	5.04498
ITGB7	X205718_at	8.48097	8.65445	8.64851	8.554	10.4718	8.67559	10.1577	9.36188	11.0973	9.6544	10.3569	8.90094	9.19595	9.99328	9.24751	8.21446	8.27088	10.353	10.748	11.2117	10.3031	9.58694	10.1115	12.6618	12.7966	12.9505	12.7066	13.5091	12.9696	13.2882	13.7009	13.9614	12.6541	12.397	13.1384	12.8589	12.5632	13.7745	14.0303	8.57928	8.77308	8.22429	10.3368	7.99036	8.6206	7.90005	8.65408	9.21922
ITGB8	X1563010_at	5.347	5.53007	5.29356	5.586	4.52056	4.54214	4.7005	5.13329	5.00229	5.80248	4.96276	5.60655	4.73006	4.62065	4.93947	5.46979	5.34202	4.93164	5.11237	5.37566	5.5329	4.64102	5.10991	4.80556	4.65332	5.32561	4.78073	4.58326	5.01409	5.20408	5.31295	5.04163	5.16462	4.9735	5.09478	4.70019	5.14606	5.18818	5.16683	4.65102	4.85572	4.53819	5.29213	5.03719	5.46738	4.69831	4.7009	4.96258
ITGB8	X205816_at	4.07238	4.0769	3.85437	3.80875	4.22563	3.77735	3.97483	3.91133	3.83226	4.66032	3.80178	3.87251	4.22754	4.11777	3.86397	4.26057	3.87215	4.02707	3.94981	4.4007	4.08702	4.041	3.67824	3.45987	4.0004	3.70771	3.70931	3.74019	4.85811	4.02514	3.9662	4.59727	3.98146	4.1732	4.02272	4.27472	4.43248	4.13746	4.22754	3.52363	3.7249	3.47828	3.88968	3.59498	4.135	4.04673	3.90831	3.80874
ITGB8	X211488_s_at	5.75119	6.318	5.6187	5.60147	5.45563	4.7993	4.08471	4.87198	4.96102	4.89279	5.57775	4.97908	4.66066	4.79178	4.80004	5.6651	4.9555	4.96992	5.36142	6.44704	5.42357	4.52591	5.26085	4.45936	4.7516	4.60009	4.64416	5.08023	6.11259	5.12899	5.01867	5.40021	5.03716	5.10141	5.15961	5.20727	5.20088	5.03654	5.08957	4.86387	4.3232	4.53819	5.58763	4.40207	5.19954	4.4658	4.34316	4.95525
ITGB8	X226189_at	5.84854	4.6531	5.32256	3.85715	7.75928	4.52392	4.80106	4.14406	4.02111	4.14074	5.81401	5.78133	6.83876	5.08791	6.56327	5.7858	5.30979	7.91863	4.39983	9.67257	8.08734	6.27477	7.97071	6.84461	7.82635	5.97512	5.11822	6.6847	9.41359	5.2019	7.37142	6.52168	8.89903	8.67795	9.10934	8.42636	8.03222	6.8695	8.44495	5.94051	4.30763	3.70336	3.51847	3.75671	3.6759	3.69613	3.76925	3.6381
ITGB8	X242982_x_at	5.29553	5.20441	5.26831	4.99366	5.03622	4.9983	4.62758	4.82564	5.12144	5.16756	5.06889	5.24967	5.46088	5.07218	4.96071	5.43246	4.68457	4.78376	5.02028	6.31627	5.2828	4.73975	4.83212	4.66758	4.79261	5.03741	4.82131	4.83219	5.43926	5.31494	5.07637	5.38296	5.25821	5.59894	5.50176	5.21241	5.58648	5.14255	5.09587	4.79421	5.01971	4.88114	5.16098	4.89195	4.73079	4.6062	4.91853	4.73764
CD28	X206545_at	6.12981	5.06169	6.01129	4.70967	9.33008	7.51103	9.66262	4.76907	4.70852	4.71362	4.88308	4.77857	4.53167	6.18951	8.02779	8.32158	7.2861	8.28144	4.29825	7.34197	5.81953	7.60699	9.16018	9.72733	10.1488	8.58022	7.71922	11.6358	10.4808	9.3272	11.152	10.3265	10.8609	9.4636	10.343	11.5624	10.6032	10.7947	10.9537	8.41426	5.36347	6.31971	4.44533	5.2289	4.53561	4.33648	4.90433	4.45286
CD28	X211856_x_at	5.49997	5.45333	5.62541	5.68641	7.50281	6.23404	7.32319	5.61214	5.70607	5.28195	4.94178	5.8342	5.16656	5.47289	6.07104	7.6618	6.11244	6.80381	5.03112	5.83811	5.85398	6.11216	6.72532	6.33237	7.44595	6.62409	6.25545	9.4081	8.28757	7.16774	8.91231	8.38324	7.95159	7.24176	6.6962	8.99831	8.41437	7.04756	9.70655	6.39831	5.80299	5.78215	5.59641	5.4786	5.84979	5.28511	6.00528	5.79828
CD28	X211861_x_at	4.65612	4.6455	4.65459	4.89362	7.32538	6.15302	7.47124	5.01982	4.79358	4.44998	4.59493	4.40743	4.94904	4.83016	5.8346	7.16061	5.22918	6.57773	4.0406	4.64961	4.79249	5.66545	6.23232	6.52657	7.37299	7.04666	5.64752	9.74233	8.71074	7.09527	8.93795	8.31391	8.13989	6.60291	5.14431	9.52453	8.16355	6.34583	9.10738	5.67042	5.04827	5.07388	4.5734	5.41115	4.90849	5.09686	4.87767	5.1262
CD86	X205685_at	6.6591	6.78039	6.589	6.41142	6.62041	7.06884	6.95233	6.43201	7.47845	6.1502	6.15888	8.17318	7.55435	7.49176	7.28761	5.83419	6.73687	8.28627	8.39413	7.52408	5.94159	8.24753	6.95942	8.13197	6.76629	7.09631	7.78289	6.36218	7.47599	6.28781	7.86076	6.38524	8.85669	8.86096	6.51288	7.72265	7.45921	7.66804	7.31905	6.05597	6.33211	8.14329	6.00156	6.31867	5.46985	6.76781	6.9504	6.96479
CD86	X205686_s_at	6.84088	6.38352	6.46826	6.45249	6.30782	6.49971	7.31315	6.72994	7.12896	6.91719	6.79661	7.51607	7.09326	8.04127	7.64253	5.77301	6.87897	8.95448	8.1414	8.04313	5.85229	9.05638	7.53962	8.60335	8.28752	7.99334	8.39007	6.87715	8.14668	6.40053	8.44199	6.73863	9.5537	8.78966	5.84983	9.59375	7.89543	8.2174	7.5441	5.95913	5.78043	8.57412	5.24996	5.30776	5.68898	6.42226	7.27523	7.421
CD86	X210895_s_at	7.61663	6.7333	7.12086	7.24595	7.10147	8.54806	8.97461	8.25194	9.36469	8.44769	8.75118	9.9832	8.88937	9.90546	9.46988	6.83384	8.10926	10.3016	9.7585	8.42185	6.74559	10.5934	8.86881	10.3857	10.3352	9.60847	10.391	7.66129	9.72335	7.8845	9.91684	8.47147	10.7958	10.3719	6.71004	10.8054	10.0822	9.33602	9.1575	6.46651	6.44381	10.4115	5.31418	5.54556	6.40002	8.14039	8.64616	8.9746
DSG2	X1553105_s_at	4.54143	4.69506	4.63883	4.49264	8.46706	7.54427	8.49167	7.19434	5.16402	6.60162	7.74974	6.27027	7.36436	6.8878	4.43325	4.44651	4.5059	5.05381	5.2057	4.36855	5.50113	6.98517	4.4675	4.37248	4.19403	4.30647	4.55024	4.15568	5.16902	4.21176	5.04018	4.41881	3.90345	4.79119	4.61816	6.77616	4.72126	4.26115	4.53022	4.26746	7.23814	4.7213	4.87744	4.10123	4.66202	4.01967	4.11301	4.39772
DSG2	X217901_at	5.88789	5.62137	5.88138	5.87056	10.2579	9.38153	10.7804	8.73755	5.63823	8.48572	11.3694	9.78884	9.00293	9.89667	5.23405	5.57688	5.06878	6.96969	7.57297	5.52325	7.2871	9.3799	5.52913	5.39984	4.56666	4.74612	4.55185	4.65257	6.30421	4.88604	6.87653	4.63856	4.79948	7.62123	5.42331	8.63454	5.67483	6.12984	5.3126	5.84699	8.99841	6.53762	5.66786	5.34514	5.63507	4.51302	5.1228	4.95159
ICAM1	X202637_s_at	9.6937	8.70956	8.91934	8.87422	7.07413	7.07006	7.90061	7.959	8.41226	7.26084	7.12974	7.21308	7.25783	7.42496	7.21901	6.66172	6.85141	6.84342	6.83504	8.24751	7.86503	7.85522	7.64322	8.22744	7.52645	8.57169	7.44957	7.69048	8.44198	8.80055	8.20142	8.66645	8.0846	7.92811	7.78209	6.6594	7.92372	7.41078	7.68787	7.68454	8.07364	8.19727	7.18803	7.54154	8.18788	8.01134	7.7481	7.81539
ICAM1	X202638_s_at	8.93942	8.21875	8.33683	8.17558	5.86203	5.87278	6.84176	7.90256	8.15728	6.48485	7.06528	6.9184	6.09203	7.17873	6.33133	6.60294	6.21703	6.08702	6.57113	8.80207	7.65423	7.81809	6.44634	8.20552	7.8605	8.09867	7.00623	6.71558	8.35645	9.00531	8.76937	8.45837	7.77914	7.72719	7.62717	6.06075	7.72933	7.55778	7.36184	7.56553	7.33129	8.50236	6.72681	6.90743	8.30172	7.47008	7.07876	7.47038
ICAM1	X215485_s_at	8.60204	7.77863	7.79391	7.82853	7.0621	7.35063	7.82132	8.07052	8.04373	7.04992	6.70274	7.01024	7.14021	6.74937	7.17174	7.10354	7.19394	6.97991	7.12911	7.08767	7.50378	7.33385	6.7653	7.2443	7.33311	7.80001	7.34315	7.49483	7.47875	8.34038	7.69374	7.98821	7.24249	7.40755	7.02992	7.05613	7.54145	6.85156	6.78732	6.87473	7.19183	7.34993	7.37835	6.84891	7.60972	7.48248	7.25627	7.33122
NCAM1	X209968_s_at	7.65126	7.55676	7.28703	7.54143	7.81592	7.73718	9.05712	8.40082	7.51534	8.30628	8.35748	8.04695	7.58436	7.56184	8.43836	7.86636	7.3898	6.53902	7.04352	6.77419	6.80278	6.82586	7.69958	7.29135	6.63798	6.09763	6.47842	6.92825	6.66841	6.43424	6.91777	6.73355	6.86245	6.52882	6.78825	6.52661	6.83296	6.11627	6.84172	9.50896	8.17199	7.2019	7.97046	8.12838	7.0734	7.16872	9.95256	8.84468
NCAM1	X212843_at	5.57574	6.13386	6.41168	5.8748	8.79073	8.66226	10.6828	9.84188	9.349	9.1303	10.5124	10.2435	9.6573	7.94291	10.1391	8.06736	8.63746	4.97249	8.44886	9.27	5.10441	5.16867	9.23901	8.47004	4.61839	4.91431	4.66405	4.53818	4.94664	4.49263	5.49156	5.05068	4.58129	4.4767	4.51811	4.40309	4.50593	4.67142	4.89901	10.6118	10.7536	7.73574	8.30189	10.4031	5.49602	8.55262	12.136	10.9075
NCAM1	X214952_at	6.07539	6.52152	6.14302	6.07037	5.40298	5.53841	5.37326	5.96659	6.12468	6.82739	6.02693	6.19092	5.15373	6.01898	5.63034	6.0135	5.62138	5.54314	5.90706	5.79769	5.7433	5.6916	5.40583	5.80312	5.73759	5.59193	5.74327	5.53591	5.5547	5.93163	6.26336	5.89995	5.66179	5.53912	5.58404	5.72144	5.6379	5.62496	5.7243	5.54798	5.75836	5.53403	6.46647	5.59202	5.88367	5.13274	5.6406	5.54502
NCAM1	X217359_s_at	4.95173	5.04994	5.15606	5.70357	4.91133	5.33014	5.43457	5.42784	5.35179	7.01563	5.12269	5.47903	4.61251	5.47964	5.3728	5.74454	5.30668	5.03166	5.11678	5.24796	5.43625	4.65422	5.06501	4.83107	4.87053	5.0194	5.12537	4.96887	5.27573	5.32113	5.36091	4.91255	5.01434	4.53478	5.23812	4.79092	5.37712	4.95185	5.08618	4.7268	5.00591	4.24833	5.11909	4.98527	5.48578	4.99326	5.5846	5.49882
NCAM1	X227394_at	6.3386	6.02048	6.37585	6.15399	8.6679	8.59599	10.5272	10.0232	9.232	9.74799	9.64726	9.77119	9.4149	8.2342	10.2006	9.5933	8.84363	6.66074	8.91366	9.28719	6.44371	6.37976	9.2082	8.38745	5.37639	6.71399	5.46093	5.62648	5.57401	7.24208	7.18495	7.05645	5.04699	5.60571	5.80737	5.77997	5.89955	7.02299	6.34975	10.6736	10.7987	7.66918	8.73914	10.5616	6.35797	8.64197	11.9801	10.9023
NCAM1	X229799_s_at	6.1759	6.39262	6.13654	6.2571	5.63086	6.14676	5.50499	5.7245	5.6128	5.38282	5.71115	5.35758	6.28528	6.40294	6.03532	5.2801	5.28317	5.47083	5.96563	5.36808	5.3421	5.72845	6.11689	6.10072	6.09173	5.9359	5.85684	6.00234	5.39933	5.14846	5.40223	6.10764	6.11945	6.28038	6.22527	5.99823	6.63987	5.42243	6.17426	5.87301	5.96247	5.56362	6.38449	6.33578	5.53144	6.09094	6.61595	6.21454
MUC1	X207847_s_at	6.95026	6.71527	6.83813	6.81187	6.34015	6.48927	7.05483	6.57515	8.03534	7.02903	6.54968	5.96837	6.36617	7.12795	5.93091	6.84256	6.37672	6.18318	7.39202	6.15593	6.37444	6.55094	5.85545	6.64503	6.46896	7.75275	7.24737	5.97056	6.47402	7.28431	6.25115	8.1522	5.95648	6.04279	6.40965	6.52665	6.61586	6.57418	6.41512	5.41734	6.08594	6.46937	6.62743	6.20951	6.23325	5.57075	5.98918	6.0988
MUC1	X211695_x_at	7.21968	7.26815	7.51759	7.35156	6.02457	6.57311	6.19066	7.2952	7.07311	7.61082	6.65901	6.37884	6.37031	7.38662	6.57745	7.73372	6.47318	6.58368	7.40839	6.76797	6.41803	6.92158	6.70833	6.95582	6.72446	7.07313	7.32726	6.22506	6.9596	7.26958	7.48993	6.58156	6.40108	6.30188	6.24854	6.41133	7.29952	6.40975	6.83699	5.71256	6.67376	6.0763	7.1589	6.6672	6.92345	5.17864	6.36115	6.64219
MUC1	X213693_s_at	8.42313	7.78197	8.03146	8.19482	7.96019	8.10751	8.50824	7.7481	8.47235	7.23731	8.17717	7.58098	7.91154	9.17851	7.18055	7.30034	6.92271	7.11047	8.26956	7.00444	7.1013	7.86662	7.09923	8.28929	8.57288	9.12337	8.41711	7.03004	7.8141	8.07702	6.96385	7.86605	7.2351	8.20172	7.78349	7.95482	7.97371	7.59078	7.08427	7.74304	7.54154	7.66471	8.20137	7.26342	6.52664	7.52068	7.77559	7.67372
CDH1	X201130_s_at	5.3006	5.17825	5.29638	5.05914	4.74303	4.83257	4.38526	5.24167	5.44212	4.76363	4.94413	4.70092	4.96972	4.95905	4.77432	4.95192	4.80393	5.96023	5.0514	5.05712	4.97864	4.97327	4.85395	5.65697	4.63476	6.4973	4.59903	5.10175	8.05666	5.74159	4.99041	4.93231	5.2756	5.32151	5.03204	6.53326	5.54959	5.15983	4.92067	4.99566	4.79297	4.8111	5.14099	5.29385	5.07539	4.90171	4.77905	5.02794
CDH1	X201131_s_at	8.99296	6.71622	7.81087	4.93466	3.82722	4.04276	4.46284	4.01545	4.63148	4.4036	3.89917	4.20678	3.89157	5.2774	3.54347	3.89035	3.84858	9.48444	4.15211	4.45362	3.83541	4.58414	8.01835	10.5191	4.27538	10.8888	6.09051	3.80251	11.3134	8.88012	4.31005	3.98135	7.54255	5.91089	6.4389	10.8437	8.42381	11.779	4.0479	4.2635	4.09682	3.94628	4.06912	3.89459	4.0084	4.32767	4.28788	3.90934
CDH2	X203440_at	4.37278	4.13107	4.03676	4.3911	6.772	4.29728	7.09968	3.92762	4.78067	5.10097	6.50147	5.16857	6.44561	5.22871	5.81196	5.1246	4.55025	3.60385	4.77352	4.3857	3.85158	7.28297	4.04441	3.89443	3.68256	3.74412	3.43344	3.44915	4.16628	3.66622	4.06713	4.03295	3.73929	3.82238	4.13307	3.85539	4.36477	3.87559	4.13029	9.33577	4.17577	8.21846	7.25724	7.01468	7.47053	7.22491	7.61218	7.92625
CDH2	X203441_s_at	6.32489	6.13141	6.22756	6.68575	6.73283	5.72921	6.92297	6.27012	7.64066	6.43956	6.04503	6.15141	6.7015	6.20961	6.37823	6.2846	5.57493	5.75007	6.43658	6.41257	5.76995	7.23906	6.02385	5.6634	5.64032	5.93718	5.72983	6.06943	6.05077	5.84168	6.58465	5.99387	5.93605	5.83648	6.07828	5.44004	6.57561	6.08208	5.79639	7.68817	6.11845	7.39389	8.05999	7.90258	8.09568	7.72459	8.49527	7.44024
CD44	X1557905_s_at	11.8545	10.4589	10.6876	9.17085	7.69396	9.2411	10.9202	9.72791	9.3286	7.90279	11.0282	6.59313	8.72442	10.7694	6.2616	8.76188	10.4716	9.09798	9.86092	8.63649	7.69564	11.2878	6.96824	7.90227	10.2799	7.13172	7.44234	6.34017	7.5819	9.09815	9.71729	10.9396	6.09457	10.7392	8.40341	11.2959	7.08421	8.37733	9.65785	8.35357	8.87867	12.6756	11.3402	8.91598	6.5378	6.97579	9.77376	11.0687
CD44	X1565868_at	4.54096	4.33878	4.47117	4.62019	4.73784	4.40521	5.90342	4.96676	4.8595	5.15747	5.13443	4.37545	4.80392	4.70375	4.38562	4.73088	4.80801	4.62826	4.73528	4.81378	4.57276	5.9813	4.2995	4.49826	6.21364	4.35748	4.47081	4.14202	4.86681	4.44036	4.53091	4.74156	4.09147	5.19637	5.78719	6.91714	4.58793	5.02343	5.12088	4.60031	4.78831	7.22096	4.51544	4.91553	4.80929	4.37113	4.59699	5.17464
CD44	X204489_s_at	10.9999	10.2166	10.469	8.67671	7.99509	9.02281	10.987	9.51751	8.90168	7.67283	10.7941	6.91128	9.03482	10.803	5.68389	8.96657	11.4307	9.68095	10.0152	9.58028	8.27486	11.6452	6.77925	8.02845	9.84438	6.64221	6.68746	6.38815	7.57972	9.23975	10.2345	10.8907	6.0668	10.7451	8.25811	11.1904	6.90377	8.14005	9.93294	9.31361	9.54899	12.4573	11.5852	8.91781	6.02968	6.30621	10.5849	11.0352
CD44	X204490_s_at	11.4321	10.3709	10.6386	8.50871	7.6365	9.1836	10.565	9.5448	8.97631	7.33114	10.7113	6.21289	8.96731	11.6185	5.72582	8.40287	10.6594	9.38031	9.66399	9.25353	7.83025	10.9999	6.78685	8.16939	9.79841	6.66989	6.12361	5.11963	7.18858	8.94915	9.88019	10.7008	5.57589	10.8025	8.64429	11.1462	6.77656	8.77451	9.62653	8.8183	8.72128	12.1324	11.2522	8.82296	6.28468	6.4044	9.85425	10.463
CD44	X209835_x_at	11.5226	10.4893	10.8493	8.61097	7.61016	9.44376	11.0789	9.95271	9.53905	7.28519	10.8326	5.73204	9.21254	11.7206	6.02197	8.56437	11.059	9.81483	10.1548	9.56039	7.86466	11.4388	6.69536	8.17179	10.0014	6.77018	6.35277	5.91302	7.32667	9.34696	10.1284	11.1664	5.38103	11.0583	8.28786	11.3535	6.54497	8.86205	9.78051	8.70002	8.70607	12.1952	11.5613	8.92823	6.33912	6.6049	10.2262	10.7011
CD44	X210916_s_at	10.9783	9.76054	9.91156	8.16509	7.21609	8.68387	10.34	8.84547	8.74429	6.56932	9.76802	5.19068	8.20205	10.7553	5.6578	7.94582	10.4502	8.88888	9.2395	8.12888	7.05933	10.6689	5.91578	7.09386	9.3818	5.96196	6.47761	5.33373	7.04665	8.38413	8.41385	10.3225	6.7235	9.52375	7.18376	10.6785	5.96309	7.68501	9.14458	7.77069	8.16444	12.0704	11.4308	7.67395	5.46346	6.33841	8.51475	9.99285
CD44	X212014_x_at	11.3961	10.5586	10.7734	8.5327	7.4809	9.08619	10.8478	9.91974	9.55075	7.46697	10.6597	6.23	8.83071	11.5317	6.11364	8.42675	10.8667	9.63323	10.0213	9.2546	7.65046	11.3776	6.55723	7.85576	9.65401	6.3078	6.68333	6.27265	7.43985	9.15063	9.98369	10.9246	5.62885	10.7015	8.24877	11.174	6.82696	8.61092	9.54521	8.41757	8.52943	12.0811	11.3418	8.82984	6.16046	6.12332	9.92473	10.5125
CD44	X212063_at	12.6073	12.1777	12.4247	10.4392	9.25764	9.87325	11.8866	10.5967	9.23263	8.56858	12.4086	6.34573	10.6532	12.1392	4.11576	9.67199	12.3594	11.1554	11.8497	11.5098	10.2286	12.3655	8.33124	10.1566	11.1601	6.81911	7.07802	4.99318	9.26965	10.4852	11.486	11.8821	4.28353	12.1896	10.8566	12.6351	8.01503	11.1173	11.5667	11.1659	10.7199	12.5725	11.7886	10.9605	5.83713	7.8757	12.1376	12.4293
CD44	X216056_at	5.60407	5.66254	5.54649	5.32358	5.35149	5.44415	5.51275	5.78651	5.50274	7.427	5.58915	5.45876	5.23884	5.66355	5.50385	6.32745	6.50137	5.89088	6.00437	5.67136	6.11412	5.74374	4.98629	5.12911	5.64092	5.27683	5.08028	5.34046	5.38136	5.64024	5.8694	6.17907	5.29457	5.60471	5.61681	6.00923	5.52098	6.59256	6.30333	4.87911	5.40536	7.13569	5.6673	5.30941	6.48925	5.12943	5.25295	5.68788
CD44	X217523_at	5.74814	5.40548	6.15611	4.90424	5.53261	6.59549	7.93553	6.49621	5.72342	5.38391	7.91423	4.9149	5.59309	7.5991	3.89226	4.66524	7.93451	5.2856	5.60272	5.43075	4.51436	7.60359	4.72364	5.43223	8.06194	4.81663	4.29901	3.84219	5.55617	4.89164	4.43883	6.22182	3.52378	7.60122	7.51199	8.95486	4.14953	5.78122	6.10189	5.36429	5.72134	9.52636	4.77133	5.48809	4.83008	4.67491	6.60416	6.26116
CD44	X229221_at	8.37105	8.22488	8.2401	6.64414	5.17446	7.98312	7.38016	7.5341	6.81638	7.88281	8.82709	6.07184	6.33957	9.60842	5.45336	6.58513	9.12017	7.02738	8.03172	7.2949	6.05094	8.50538	5.27253	5.67162	7.08458	5.24405	5.40023	5.312	5.93247	6.81774	7.82974	7.95952	5.64981	7.20504	7.3001	8.31371	5.84026	6.84524	7.00409	6.45357	6.15125	10.4188	7.70537	6.57708	5.95966	5.23507	7.07017	6.56382
CD44	X234411_x_at	6.66561	6.85009	6.09321	6.44891	5.49526	4.7438	5.61046	6.01458	7.20361	6.43531	7.03598	6.65018	6.77255	5.55154	5.09582	6.21746	6.33903	5.46383	6.96688	5.98083	5.94145	6.70614	5.22923	6.37074	5.55864	5.47135	5.30544	4.99461	5.35219	6.15737	5.88132	6.12344	6.32624	6.90588	6.72559	6.14421	5.87837	5.9885	6.10116	6.32094	5.0167	5.99343	8.1633	6.61381	5.50967	6.40206	5.94664	6.2304
CD44	X234418_x_at	4.77901	4.7844	4.63026	4.35138	3.8629	4.29488	3.5568	5.53804	4.44958	5.25161	5.69701	4.52873	4.35756	4.34181	4.19534	4.25634	5.04869	4.66503	5.11482	4.66599	5.03535	4.24466	4.20726	4.10915	3.88836	4.27528	4.1229	4.12443	3.92049	5.0153	4.75984	5.7598	3.84164	4.53118	4.68239	4.16713	4.64288	4.71758	4.80461	4.22329	4.01073	4.37202	4.88746	4.56546	5.19127	4.1616	4.5827	5.21591
VCAM1	X203868_s_at	5.44744	5.74253	5.88581	6.87484	7.84095	8.84551	7.819	7.3017	7.11664	5.79249	4.71366	7.09919	6.07971	6.35106	5.88165	5.13789	5.45027	8.64492	5.23152	7.95103	5.18922	5.66809	10.2125	6.93615	6.28789	6.95957	5.59671	8.43303	6.22787	9.43628	5.40157	4.92433	5.92462	6.10097	5.2484	4.5685	5.27232	6.00868	6.81239	10.1797	8.23908	9.26483	8.36894	7.7961	5.24605	5.37929	9.30496	4.78492
[truncated: 9 more columns]

## Sheet: Table S7
Gene	Chr	DMR	Start	End	Len	CpGs	Pr	Gene_start	Gene_stop	Gene_transcript_id	Position	Gene_strand	Gene_TSS	Control	t(4;14)	t(11;14)	t(14;16)	t(14;20)	D1	D2	Position	Dist (kb)
ITGA4	2	DMR-1	181457103	181457254	152	12	0.334761	181452225	181457425	ENST00000397033.6	2:181452225-181457425	+	181457225	0.0053	0	0.0011	0.0014	0.007	0.0047	0	Promoter	0.029
ITGA4	2	DMR-2	181457255	181457330	76	10	0.930608	181452225	181457425	ENST00000397033.6	2:181452225-181457425	+	181457225	0.0008	0.0019	0.0016	0.002	0.002	0.0017	0.0021	Promoter	0.03
ITGA4	2	DMR-3	181457466	181457540	75	9	0.528535	181457225	181536187	ENST00000397033.6	2:181457225-181536187	+	181457225	0.0038	0.0007	0.0008	0.0028	0.0036	0.0037	0.0031	GeneBody	0.241
ITGA4	2	DMR-4	181457541	181457680	140	14	0.952262	181457225	181536187	ENST00000397033.6	2:181457225-181536187	+	181457225	0.0022	0.0024	0.0023	0.0026	0.0015	0.0017	0.0032	GeneBody	0.316
ITGA4	2	DMR-5	181457703	181457743	41	3	0.637542	181457225	181536187	ENST00000397033.6	2:181457225-181536187	+	181457225	0.0014	0.002	0.0006	0.0024	0.0025	0.004	0.0028	GeneBody	0.478
ITGA4	2	DMR-6	181458033	181458252	220	15	0.475896	181457225	181536187	ENST00000397033.6	2:181457225-181536187	+	181457225	0	0.0025	0	0.0052	0	0.0023	0.0036	GeneBody	0.808
ITGA4	2	DMR-7	181491392	181491459	68	5	0.649334	181457225	181536187	ENST00000397033.6	2:181457225-181536187	+	181457225	0.4194	0.6154	0.4516	0.2857	0.3684	0.5	0.7391	GeneBody	34.167
ITGA4	2	DMR-8	181530850	181531038	189	5	0.726451	181457225	181536187	ENST00000397033.6	2:181457225-181536187	+	181457225	0.9286	0.7632	0.8947	0.8966	1	0.9091	0.9615	GeneBody	73.625
ITGA8	10	DMR-1	15520609	15520738	130	4	0.444691	15513949	15720125	ENST00000378076.3	10:15513949-15720125	-	15720125	0.6769	0.8074	0.7712	0.8689	0.904	0.7992	0.849	GeneBody	199.387
ITGA8	10	DMR-2	15534955	15535075	121	9	0.144487	15513949	15720125	ENST00000378076.3	10:15513949-15720125	-	15720125	0.9481	0.8075	0.8693	0.8996	0.9323	0.9336	0.8528	GeneBody	185.05
ITGA8	10	DMR-3	15535076	15535119	44	3	0.166519	15513949	15720125	ENST00000378076.3	10:15513949-15720125	-	15720125	0.8544	0.946	0.8608	0.8969	0.9691	0.9262	0.9075	GeneBody	185.006
ITGA8	10	DMR-4	15537543	15537598	56	2	0.690521	15513949	15720125	ENST00000378076.3	10:15513949-15720125	-	15720125	0.5608	0.543	0.5912	0.5326	0.621	0.5771	0.5267	GeneBody	182.527
ITGA8	10	DMR-5	15553113	15553180	68	1	0.0162654	15513949	15720125	ENST00000378076.3	10:15513949-15720125	-	15720125	0.1726	0.2533	0.2843	0.3663	0.4254	0.1514	0.2957	GeneBody	166.945
ITGA8	10	DMR-6	15566834	15566915	82	1	0.110593	15513949	15720125	ENST00000378076.3	10:15513949-15720125	-	15720125	0.6818	0.6087	0.7927	0.8115	0.9151	0.5676	0.79	GeneBody	153.21
ITGA8	10	DMR-7	15567555	15567622	68	1	0.231605	15513949	15720125	ENST00000378076.3	10:15513949-15720125	-	15720125	0.1429	0.0885	0.206	0.1504	0.1624	0.2105	0.1995	GeneBody	152.503
ITGA8	10	DMR-8	15594586	15594674	89	1	0.900645	15513949	15720125	ENST00000378076.3	10:15513949-15720125	-	15720125	0.6667	0.7143	0.6667	1	0.4643	1	0.7	GeneBody	125.451
ITGA8	10	DMR-9	15595908	15595974	67	2	0.188452	15513949	15720125	ENST00000378076.3	10:15513949-15720125	-	15720125	0.436	0.4345	0.5287	0.4829	0.543	0.5378	0.6278	GeneBody	124.151
ITGA8	10	DMR-10	15613647	15613757	111	1	0.286339	15513949	15720125	ENST00000378076.3	10:15513949-15720125	-	15720125	0.8049	0.8814	0.9605	0.907	0.9765	0.8585	0.8192	GeneBody	106.368
ITGA8	10	DMR-11	15626313	15626513	201	3	0.0355185	15513949	15720125	ENST00000378076.3	10:15513949-15720125	-	15720125	0.5738	0.8972	0.8739	0.758	0.7778	0.7732	0.8846	GeneBody	93.612
ITGA8	10	DMR-12	15653995	15654130	136	5	0.174098	15513949	15720125	ENST00000378076.3	10:15513949-15720125	-	15720125	0.2308	0.386	0.4789	0.5101	0.4878	0.5497	0.3846	GeneBody	65.995
ITGA8	10	DMR-13	15673176	15673377	202	7	0.0542551	15513949	15720125	ENST00000378076.3	10:15513949-15720125	-	15720125	0.5736	0.7177	0.7081	0.7463	0.7268	0.815	0.7853	GeneBody	46.748
ITGA8	10	DMR-14	15680144	15680319	176	5	0.190455	15513949	15720125	ENST00000378076.3	10:15513949-15720125	-	15720125	0.4375	0.8947	0.7907	0.8293	0.7188	0.7018	0.8421	GeneBody	39.806
ITGA8	10	DMR-15	15690056	15690207	152	2	0.349176	15513949	15720125	ENST00000378076.3	10:15513949-15720125	-	15720125	0.5972	0.7264	0.7175	0.7413	0.9041	0.6845	0.7903	GeneBody	29.918
ITGA8	10	DMR-16	15696146	15696190	45	2	0.552396	15513949	15720125	ENST00000378076.3	10:15513949-15720125	-	15720125	0.5505	0.6272	0.5058	0.5065	0.5277	0.521	0.5476	GeneBody	23.935
ITGA8	10	DMR-17	15713581	15713767	187	2	0.167534	15513949	15720125	ENST00000378076.3	10:15513949-15720125	-	15720125	0.6	0.8611	0.8219	0.8485	1	0.8372	0.8214	GeneBody	6.358
ITGA8	10	DMR-18	15719445	15719513	69	7	3.01e-07	15513949	15720125	ENST00000378076.3	10:15513949-15720125	-	15720125	0.2518	0.0821	0.0048	0.0089	0.0028	0.0062	0.0123	GeneBody	0.612
ITGA8	10	DMR-19	15719546	15719742	197	23	0.0370804	15513949	15720125	ENST00000378076.3	10:15513949-15720125	-	15720125	0.0925	0.0912	0.0015	0.002	0.0072	0.0041	0.0053	GeneBody	0.383
ITGA8	10	DMR-20	15719784	15719876	93	7	0.0323315	15513949	15720125	ENST00000378076.3	10:15513949-15720125	-	15720125	0.0774	0.0769	0.0044	0.0061	0.0041	0.0045	0.003	GeneBody	0.249
ITGA8	10	DMR-21	15719986	15720051	66	8	6.29e-13	15719925	15725125	ENST00000378076.3	10:15719925-15725125	-	15720125	0.1788	0.0078	0.0028	0.0056	0.0022	0.0022	0.0047	Promoter	0.074
ITGA8	10	DMR-22	15720052	15720100	49	4	0.000130892	15719925	15725125	ENST00000378076.3	10:15719925-15725125	-	15720125	0.2123	0.0588	0.0038	0.0074	0.0033	0.0084	0.0146	Promoter	0.025
ITGB7	12	DMR-1	53196638	53196738	101	7	1.03e-06	53191318	53207307	ENST00000267082.9	12:53191318-53207307	-	53207307	0.9061	0.7113	0.8736	0.2493	0.3261	0.6798	0.7351	GeneBody	10.569
ITGB7	12	DMR-2	53197525	53197613	89	7	8.22e-10	53191318	53207307	ENST00000267082.9	12:53191318-53207307	-	53207307	0.8238	0.9192	0.9119	0.3461	0.3531	0.9236	0.9062	GeneBody	9.694
ITGB7	12	DMR-3	53197614	53197766	153	11	7.72e-06	53191318	53207307	ENST00000267082.9	12:53191318-53207307	-	53207307	0.719	0.8736	0.6197	0.3089	0.3766	0.7744	0.794	GeneBody	9.541
ITGB7	12	DMR-4	53197767	53197981	215	25	1.74e-05	53191318	53207307	ENST00000267082.9	12:53191318-53207307	-	53207307	0.5522	0.8473	0.291	0.1435	0.0954	0.7331	0.6006	GeneBody	9.326
ITGB7	12	DMR-5	53197982	53198030	49	2	0.000859014	53191318	53207307	ENST00000267082.9	12:53191318-53207307	-	53207307	0.5223	0.5468	0.3266	0.147	0.307	0.5483	0.5102	GeneBody	9.277
ITGB7	12	DMR-6	53198031	53198117	87	2	0.00927108	53191318	53207307	ENST00000267082.9	12:53191318-53207307	-	53207307	0.4337	0.4225	0.2488	0.1447	0.2125	0.3909	0.4057	GeneBody	9.19
ITGB7	12	DMR-7	53198118	53198221	104	4	1.74e-06	53191318	53207307	ENST00000267082.9	12:53191318-53207307	-	53207307	0.5364	0.7068	0.3891	0.2059	0.2855	0.6888	0.73	GeneBody	9.086
ITGB7	12	DMR-8	53203451	53203571	121	3	0.0120348	53191318	53207307	ENST00000267082.9	12:53191318-53207307	-	53207307	0.3817	0.6257	0.5579	0.3239	0.3793	0.561	0.6483	GeneBody	3.736
ITGB7	12	DMR-9	53205228	53205277	50	1	0.00750168	53191318	53207307	ENST00000267082.9	12:53191318-53207307	-	53207307	0.0514	0.2039	0.2165	0.1045	0.0669	0.0795	0.2086	GeneBody	2.03
ITGAE	17	DMR-1	3721767	3721900	134	3	0.450496	3714628	3801243	ENST00000263087.8	17:3714628-3801243	-	3801243	0	0.4	0	1	0	1	0.7143	GeneBody	79.343
ITGAE	17	DMR-2	3722350	3722404	55	3	0.00789981	3714628	3801243	ENST00000263087.8	17:3714628-3801243	-	3801243	0.8462	0.7959	0.9375	0.5263	0.7586	0.8919	1	GeneBody	78.839
ITGAE	17	DMR-3	3722405	3722454	50	3	0.537469	3714628	3801243	ENST00000263087.8	17:3714628-3801243	-	3801243	1	0.6667	1	0		0.6667		GeneBody	78.789
ITGAE	17	DMR-4	3723592	3723808	217	21	0.530106	3714628	3801243	ENST00000263087.8	17:3714628-3801243	-	3801243	0.0032	0.002	0.0063	0.0043	0.0021	0.0061	0.0051	GeneBody	77.435
ITGAE	17	DMR-5	3723845	3723930	86	14	0.670307	3714628	3801243	ENST00000263087.8	17:3714628-3801243	-	3801243	0.0018	0.002	0.0021	0.0019	0.0026	0.0014	0.0033	GeneBody	77.313
ITGAE	17	DMR-6	3723966	3724014	49	6	0.901277	3714628	3801243	ENST00000263087.8	17:3714628-3801243	-	3801243	0.0007	0.0012	0.0015	0.0008	0.0012	0.0027	0.003	GeneBody	77.229
ITGAE	17	DMR-7	3724053	3724150	98	14	0.401031	3714628	3801243	ENST00000263087.8	17:3714628-3801243	-	3801243	0.0043	0.0021	0.0015	0.0022	0.004	0.0034	0.0027	GeneBody	77.093
ITGAE	17	DMR-8	3724206	3724363	158	16	0.886601	3714628	3801243	ENST00000263087.8	17:3714628-3801243	-	3801243	0.0012	0.0036	0.0029	0.0029	0.0015	0.0007	0.0035	GeneBody	76.88
ITGAE	17	DMR-9	3724378	3724465	88	7	0.0871901	3714628	3801243	ENST00000263087.8	17:3714628-3801243	-	3801243	0	0.0021	0.0017	0.0052	0.0024	0.0019	0.0018	GeneBody	76.778
ITGAE	17	DMR-10	3724863	3724946	84	2	0.995065	3714628	3801243	ENST00000263087.8	17:3714628-3801243	-	3801243	0.6027	0.4709	0.5835	0.5494	0.4947	0.5823	0.58	GeneBody	76.297
ITGAE	17	DMR-11	3725573	3725702	130	3	0.202687	3714628	3801243	ENST00000263087.8	17:3714628-3801243	-	3801243	0.8776	0.9076	0.9336	0.837	0.8954	0.8489	0.8641	GeneBody	75.541
ITGAE	17	DMR-12	3726818	3726885	68	2	0.863328	3714628	3801243	ENST00000263087.8	17:3714628-3801243	-	3801243	0.8516	0.8403	0.8702	0.8299	0.7244	0.8711	0.8595	GeneBody	74.358
ITGAE	17	DMR-13	3731794	3731931	138	2	0.35768	3714628	3801243	ENST00000263087.8	17:3714628-3801243	-	3801243	0.5319	0.5455	0.4459	0.7538	0.503	0.4919	0.5083	GeneBody	69.312
ITGAE	17	DMR-14	3731932	3731999	68	2	0.137702	3714628	3801243	ENST00000263087.8	17:3714628-3801243	-	3801243	0.543	0.3584	0.3758	0.4989	0.3533	0.3929	0.3684	GeneBody	69.244
ITGAE	17	DMR-15	3732428	3732633	206	2	0.981519	3714628	3801243	ENST00000263087.8	17:3714628-3801243	-	3801243	0.0556	0.1154	0.1017	0.1494	0.049	0.0678	0.0652	GeneBody	68.61
ITGAE	17	DMR-16	3732634	3732835	202	5	0.0501992	3714628	3801243	ENST00000263087.8	17:3714628-3801243	-	3801243	0.7283	0.2854	0.5198	0.5304	0.2867	0.4487	0.434	GeneBody	68.408
ITGAE	17	DMR-17	3733076	3733143	68	2	0.164421	3714628	3801243	ENST00000263087.8	17:3714628-3801243	-	3801243	0.6866	0.45	0.4946	0.5503	0.4444	0.6296	0.5063	GeneBody	68.1
ITGAE	17	DMR-18	3733144	3733279	136	4	0.370538	3714628	3801243	ENST00000263087.8	17:3714628-3801243	-	3801243	0.9701	0.7516	0.6953	0.8171	0.7429	0.6842	0.7013	GeneBody	67.964
ITGAE	17	DMR-19	3733280	3733343	64	1	0.990218	3714628	3801243	ENST00000263087.8	17:3714628-3801243	-	3801243	0.5203	0.5582	0.5281	0.5584	0.5753	0.5503	0.5348	GeneBody	67.9
ITGAE	17	DMR-20	3733344	3733512	169	2	0.513827	3714628	3801243	ENST00000263087.8	17:3714628-3801243	-	3801243	0.6857	0.6297	0.6788	0.6535	0.6831	0.552	0.6382	GeneBody	67.731
ITGAE	17	DMR-21	3734163	3734367	205	14	0.145566	3714628	3801243	ENST00000263087.8	17:3714628-3801243	-	3801243	0.8	0.2542	0.5652	0.7419	0.4167	0.7273	0.5	GeneBody	66.876
ITGAE	17	DMR-22	3736000	3736066	67	2	0.0239257	3714628	3801243	ENST00000263087.8	17:3714628-3801243	-	3801243	0.443	0.2071	0.1429	0.3451	0.1793	0.1723	0.1646	GeneBody	65.177
ITGAE	17	DMR-23	3736067	3736232	166	2	0.738587	3714628	3801243	ENST00000263087.8	17:3714628-3801243	-	3801243	0.4896	0.453	0.4006	0.4583	0.5032	0.4396	0.5125	GeneBody	65.011
ITGAE	17	DMR-24	3739449	3739526	78	2	0.00139024	3714628	3801243	ENST00000263087.8	17:3714628-3801243	-	3801243	0.8273	0.2053	0.2951	0.3207	0.4479	0.3378	0.325	GeneBody	61.717
ITGAE	17	DMR-25	3740287	3740468	182	7	0.428841	3714628	3801243	ENST00000263087.8	17:3714628-3801243	-	3801243	0.902	0.7946	0.8401	0.838	0.8817	0.8952	0.8631	GeneBody	60.775
ITGAE	17	DMR-26	3740469	3740670	202	6	0.694384	3714628	3801243	ENST00000263087.8	17:3714628-3801243	-	3801243	0.5714	0.784	0.6084	0.7594	0.7667	0.6648	0.6957	GeneBody	60.573
ITGAE	17	DMR-27	3741170	3741381	212	12	0.123865	3714628	3801243	ENST00000263087.8	17:3714628-3801243	-	3801243	0.1176	0.3364	0.09	0.1905	0.0364	0.1913	0.2714	GeneBody	59.862
ITGAE	17	DMR-28	3742812	3742946	135	3	0.00265467	3714628	3801243	ENST00000263087.8	17:3714628-3801243	-	3801243	0.8182	0.3553	0.1209	0.3333	0.3516	0.2927	0.4655	GeneBody	58.297
ITGAE	17	DMR-29	3743795	3743997	203	11	0.0679874	3714628	3801243	ENST00000263087.8	17:3714628-3801243	-	3801243	0.6176	0.487	0.1813	0.4624	0.3648	0.4093	0.225	GeneBody	57.246
ITGAE	17	DMR-30	3745502	3745550	49	2	0.0907114	3714628	3801243	ENST00000263087.8	17:3714628-3801243	-	3801243	0.8376	0.6	0.4482	0.6027	0.5681	0.5371	0.5251	GeneBody	55.693
ITGAE	17	DMR-31	3746145	3746324	180	6	0.00667956	3714628	3801243	ENST00000263087.8	17:3714628-3801243	-	3801243	0.684	0.3609	0.3903	0.3806	0.4302	0.4414	0.413	GeneBody	54.919
ITGAE	17	DMR-32	3747470	3747603	134	9	0.431786	3714628	3801243	ENST00000263087.8	17:3714628-3801243	-	3801243	0.6641	0.5	0.3815	0.4631	0.5188	0.4988	0.4939	GeneBody	53.64
ITGAE	17	DMR-33	3749347	3749412	66	5	3.08e-08	3714628	3801243	ENST00000263087.8	17:3714628-3801243	-	3801243	0.7312	0.2607	0.167	0.1653	0.1974	0.1703	0.1816	GeneBody	51.831
ITGAE	17	DMR-34	3751832	3751958	127	4	0.161024	3714628	3801243	ENST00000263087.8	17:3714628-3801243	-	3801243	0.8378	0.4899	0.5168	0.6637	0.5502	0.5314	0.5177	GeneBody	49.285
ITGAE	17	DMR-35	3751959	3752005	47	3	0.020042	3714628	3801243	ENST00000263087.8	17:3714628-3801243	-	3801243	0.7153	0.6382	0.3863	0.6336	0.6631	0.5407	0.6046	GeneBody	49.238
ITGAE	17	DMR-36	3752006	3752052	47	2	0.0434308	3714628	3801243	ENST00000263087.8	17:3714628-3801243	-	3801243	0.5603	0.54	0.3471	0.4789	0.5122	0.5131	0.503	GeneBody	49.191
ITGAE	17	DMR-37	3752905	3752972	68	1	0.390352	3714628	3801243	ENST00000263087.8	17:3714628-3801243	-	3801243	0.52	0.4018	0.3629	0.4007	0.3962	0.3117	0.3962	GeneBody	48.271
ITGAE	17	DMR-38	3754364	3754479	116	6	0.0260299	3714628	3801243	ENST00000263087.8	17:3714628-3801243	-	3801243	0.6529	0.7975	0.5916	0.8482	0.8097	0.9109	0.8057	GeneBody	46.764
ITGAE	17	DMR-39	3755219	3755309	91	7	0.04931	3714628	3801243	ENST00000263087.8	17:3714628-3801243	-	3801243	0.0908	0.1549	0.0748	0.1248	0.078	0.141	0.1912	GeneBody	45.934
ITGAE	17	DMR-40	3755334	3755467	134	8	0.0955587	3714628	3801243	ENST00000263087.8	17:3714628-3801243	-	3801243	0.4282	0.3472	0.2762	0.4164	0.4919	0.5039	0.5159	GeneBody	45.776
ITGAE	17	DMR-41	3756650	3756837	188	3	0.202285	3714628	3801243	ENST00000263087.8	17:3714628-3801243	-	3801243	0.9167	0.7596	0.7865	0.8407	0.6471	0.7193	0.7386	GeneBody	44.406
ITGAE	17	DMR-42	3756838	3756927	90	1	0.567685	3714628	3801243	ENST00000263087.8	17:3714628-3801243	-	3801243	0.8644	0.5169	0.6486	0.7546	0.6	0.6587	0.7039	GeneBody	44.316
ITGAE	17	DMR-43	3756928	3756971	44	3	0.0938252	3714628	3801243	ENST00000263087.8	17:3714628-3801243	-	3801243	0.7231	0.4215	0.3438	0.5033	0.4568	0.3466	0.3865	GeneBody	44.272
ITGAE	17	DMR-44	3756972	3757071	100	3	0.360667	3714628	3801243	ENST00000263087.8	17:3714628-3801243	-	3801243	0.8192	0.6595	0.6136	0.6075	0.639	0.6329	0.6146	GeneBody	44.172
ITGAE	17	DMR-45	3761498	3761657	160	3	0.00546682	3714628	3801243	ENST00000263087.8	17:3714628-3801243	-	3801243	0.8696	0.6557	0.3856	0.4314	0.5789	0.3839	0.4677	GeneBody	39.586
ITGAE	17	DMR-46	3764418	3764552	135	6	0.50445	3714628	3801243	ENST00000263087.8	17:3714628-3801243	-	3801243	0.618	0.6464	0.5933	0.5821	0.6123	0.6015	0.5546	GeneBody	36.691
ITGAE	17	DMR-47	3764911	3765070	160	2	0.598692	3714628	3801243	ENST00000263087.8	17:3714628-3801243	-	3801243	0.1622	0.049	0.0763	0.0809	0.178	0.0357	0.0385	GeneBody	36.173
ITGAE	17	DMR-48	3765071	3765204	134	8	0.137391	3714628	3801243	ENST00000263087.8	17:3714628-3801243	-	3801243	0.08	0.3333	0.0571	0.1228	0.06	0.0702	0.3265	GeneBody	36.039
ITGAE	17	DMR-49	3768989	3769199	211	5	0.00140042	3714628	3801243	ENST00000263087.8	17:3714628-3801243	-	3801243	0.7128	0.3473	0.2761	0.3488	0.4348	0.3742	0.2737	GeneBody	32.044
ITGAE	17	DMR-50	3771633	3771696	64	3	0.00830007	3714628	3801243	ENST00000263087.8	17:3714628-3801243	-	3801243	0.7129	0.5608	0.492	0.5492	0.685	0.6661	0.5025	GeneBody	29.547
ITGAE	17	DMR-51	3771697	3771835	139	7	0.00427775	3714628	3801243	ENST00000263087.8	17:3714628-3801243	-	3801243	0.6773	0.5201	0.3444	0.4208	0.4663	0.4625	0.4442	GeneBody	29.408
ITGAE	17	DMR-52	3771836	3771955	120	2	0.0018736	3714628	3801243	ENST00000263087.8	17:3714628-3801243	-	3801243	0.7559	0.6164	0.3678	0.3358	0.4566	0.4	0.3834	GeneBody	29.288
ITGAE	17	DMR-53	3771956	3772090	135	3	0.00257123	3714628	3801243	ENST00000263087.8	17:3714628-3801243	-	3801243	0.2514	0.2303	0.0421	0.0729	0.048	0.0995	0.0356	GeneBody	29.153
ITGAE	17	DMR-54	3775040	3775110	71	2	0.0392327	3714628	3801243	ENST00000263087.8	17:3714628-3801243	-	3801243	0.4112	0.238	0.1967	0.2154	0.2115	0.1969	0.247	GeneBody	26.133
ITGAE	17	DMR-55	3776606	3776649	44	3	0.00452599	3714628	3801243	ENST00000263087.8	17:3714628-3801243	-	3801243	0.8671	0.5046	0.3988	0.5223	0.5324	0.5136	0.6198	GeneBody	24.594
ITGAE	17	DMR-56	3777053	3777255	203	12	0.021778	3714628	3801243	ENST00000263087.8	17:3714628-3801243	-	3801243	0.7416	0.5719	0.3371	0.5149	0.5189	0.559	0.5947	GeneBody	23.988
ITGAE	17	DMR-57	3777527	3777620	94	3	0.000709512	3714628	3801243	ENST00000263087.8	17:3714628-3801243	-	3801243	0.8288	0.3548	0.2473	0.3878	0.3887	0.4275	0.4579	GeneBody	23.623
ITGAE	17	DMR-58	3779420	3779487	68	3	0.00431372	3714628	3801243	ENST00000263087.8	17:3714628-3801243	-	3801243	0.6452	0.1786	0.1923	0.2	0.3023	0.28	0.1556	GeneBody	21.756
ITGAE	17	DMR-59	3780134	3780322	189	4	0.674834	3714628	3801243	ENST00000263087.8	17:3714628-3801243	-	3801243	0.7018	0.4949	0.4941	0.5448	0.3697	0.5	0.5227	GeneBody	20.921
ITGAE	17	DMR-60	3781442	3781518	77	2	0.00252646	3714628	3801243	ENST00000263087.8	17:3714628-3801243	-	3801243	0.8685	0.5131	0.3014	0.4275	0.4758	0.505	0.4118	GeneBody	19.725
ITGAE	17	DMR-61	3781519	3781649	131	6	1.46e-05	3714628	3801243	ENST00000263087.8	17:3714628-3801243	-	3801243	0.8506	0.6182	0.3324	0.5816	0.5723	0.4527	0.5152	GeneBody	19.594
ITGAE	17	DMR-62	3781997	3782130	134	3	0.137318	3714628	3801243	ENST00000263087.8	17:3714628-3801243	-	3801243	0.7714	0.6139	0.3704	0.5028	0.5693	0.4612	0.4671	GeneBody	19.113
ITGAE	17	DMR-63	3782131	3782248	118	7	0.0523745	3714628	3801243	ENST00000263087.8	17:3714628-3801243	-	3801243	0.888	0.7982	0.6824	0.6872	0.771	0.7042	0.6625	GeneBody	18.995
ITGAE	17	DMR-64	3786613	3786813	201	6	0.171326	3714628	3801243	ENST00000263087.8	17:3714628-3801243	-	3801243	0.7843	0.75	0.6875	0.6884	0.5682	0.5912	0.6204	GeneBody	14.43
ITGAE	17	DMR-65	3787407	3787484	78	2	0.0366943	3714628	3801243	ENST00000263087.8	17:3714628-3801243	-	3801243	0.9454	0.7326	0.8258	0.7222	0.8643	0.7637	0.7889	GeneBody	13.759
ITGAE	17	DMR-66	3791375	3791577	203	3	0.122361	3714628	3801243	ENST00000263087.8	17:3714628-3801243	-	3801243	0.5517	0.3168	0.2222	0.5043	0.2946	0.3388	0.3684	GeneBody	9.666
ITGAE	17	DMR-67	3792214	3792411	198	10	0.00409684	3714628	3801243	ENST00000263087.8	17:3714628-3801243	-	3801243	0.8467	0.741	0.6498	0.7463	0.8113	0.7232	0.6255	GeneBody	8.832
ITGAE	17	DMR-68	3793145	3793345	201	4	0.921406	3714628	3801243	ENST00000263087.8	17:3714628-3801243	-	3801243	0.7742	0.5602	0.5359	0.5787	0.5885	0.6585	0.5179	GeneBody	7.898
ITGAE	17	DMR-69	3793346	3793481	136	3	0.00280231	3714628	3801243	ENST00000263087.8	17:3714628-3801243	-	3801243	0.8387	0.3441	0.3973	0.5104	0.4715	0.4167	0.5039	GeneBody	7.762
ITGAE	17	DMR-70	3794942	3795108	167	5	0.359313	3714628	3801243	ENST00000263087.8	17:3714628-3801243	-	3801243	0.4222	0.5537	0.388	0.5637	0.2774	0.4543	0.5216	GeneBody	6.135
ITGAE	17	DMR-71	3797980	3798162	183	7	0.0967275	3714628	3801243	ENST00000263087.8	17:3714628-3801243	-	3801243	0.6848	0.3284	0.3286	0.5462	0.4714	0.5455	0.6238	GeneBody	3.081
ITGAE	17	DMR-72	3798163	3798240	78	2	0.000278665	3714628	3801243	ENST00000263087.8	17:3714628-3801243	-	3801243	0.9055	0.4286	0.3359	0.4976	0.4466	0.6051	0.625	GeneBody	3.003
ITGAE	17	DMR-73	3799069	3799285	217	4	0.00382583	3714628	3801243	ENST00000263087.8	17:3714628-3801243	-	3801243	0.713	0.1978	0.3064	0.4633	0.349	0.3441	0.3692	GeneBody	1.958
ITGAE	17	DMR-74	3800341	3800416	76	1	5.59e-05	3714628	3801243	ENST00000263087.8	17:3714628-3801243	-	3801243	0.7736	0.2069	0.1631	0.3121	0.163	0.2517	0.3669	GeneBody	0.827
ITGAE	17	DMR-75	3805554	3805753	200	3	0.165263	3801043	3806243	ENST00000263087.8	17:3801043-3806243	-	3801243	0.875	0.8108	1	0.9878	0.9778	0.9286	0.9474	Promoter	4.311
ITGAE	17	DMR-76	3805754	3805924	171	3	0.135233	3801043	3806243	ENST00000263087.8	17:3801043-3806243	-	3801243	0.962	0.8418	0.9463	0.9531	0.9679	0.8806	0.8996	Promoter	4.511
ITGAE	17	DMR-77	3806171	3806373	203	6	0.749122	3801043	3806243	ENST00000263087.8	17:3801043-3806243	-	3801243	0.75	1	0.75	1	0.5	0.875	0.75	Promoter	4.928
CDH2	18	DMR-1	27965840	27965961	122	5	1.86e-10	27950966	28177446	ENST00000269141.7	18:27950966-28177446	-	28177446	0.7873	0.6036	0.2541	0.2126	0.1434	0.7424	0.3491	GeneBody	211.485
CDH2	18	DMR-2	28047618	28047724	107	5	4.48e-05	27950966	28177446	ENST00000269141.7	18:27950966-28177446	-	28177446	0.4944	0.5673	0.2367	0.1812	0.1099	0.5536	0.3738	GeneBody	129.722
CDH2	18	DMR-3	28047725	28047792	68	5	8.36e-05	27950966	28177446	ENST00000269141.7	18:27950966-28177446	-	28177446	0.85	0.9189	0.3866	0.4706	0.5761	0.9478	0.7909	GeneBody	129.654
CDH2	18	DMR-4	28082210	28082335	126	2	0.000532906	27950966	28177446	ENST00000269141.7	18:27950966-28177446	-	28177446	0.2532	0.5255	0.1436	0.1202	0.0441	0.4726	0.2966	GeneBody	95.111
CDH2	18	DMR-5	28133305	28133438	134	8	2.35e-09	27950966	28177446	ENST00000269141.7	18:27950966-28177446	-	28177446	0.7059	0.6878	0.2761	0.1929	0.1889	0.8201	0.3154	GeneBody	44.008
CDH2	18	DMR-6	28175347	28175455	109	3	0.00115948	27950966	28177446	ENST00000269141.7	18:27950966-28177446	-	28177446	0.2128	0.3299	0.064	0.0503	0.1147	0.1645	0.1308	GeneBody	1.991
CDH2	18	DMR-7	28175475	28175630	156	17	0.0350427	27950966	28177446	ENST00000269141.7	18:27950966-28177446	-	28177446	0.4164	0.6369	0.2219	0.2527	0.3551	0.4441	0.4689	GeneBody	1.816
CDH2	18	DMR-8	28175639	28175707	69	6	0.00019361	27950966	28177446	ENST00000269141.7	18:27950966-28177446	-	28177446	0.2915	0.3684	0.0553	0.0477	0.0597	0.1618	0.1815	GeneBody	1.739
CDH2	18	DMR-9	28175933	28176033	101	6	0.00154252	27950966	28177446	ENST00000269141.7	18:27950966-28177446	-	28177446	0.1779	0.1238	0.018	0.0279	0.0302	0.0098	0.1026	GeneBody	1.413
CDH2	18	DMR-10	28176034	28176077	44	5	0.000259083	27950966	28177446	ENST00000269141.7	18:27950966-28177446	-	28177446	0.2509	0.177	0.0267	0.0488	0.0655	0.0121	0.2259	GeneBody	1.369
CDH2	18	DMR-11	28176078	28176197	120	7	6.41e-05	27950966	28177446	ENST00000269141.7	18:27950966-28177446	-	28177446	0.1803	0.0904	0.0323	0.0416	0.0216	0.0075	0.1592	GeneBody	1.249
CDH2	18	DMR-12	28176224	28176264	41	5	9.72e-05	27950966	28177446	ENST00000269141.7	18:27950966-28177446	-	28177446	0.3251	0.1514	0.0272	0.0647	0.1466	0.028	0.1854	GeneBody	1.182
CDH2	18	DMR-13	28176265	28176318	54	4	4.54e-05	27950966	28177446	ENST00000269141.7	18:27950966-28177446	-	28177446	0.2899	0.1443	0.0336	0.0469	0.0563	0.0224	0.1101	GeneBody	1.128
CDH2	18	DMR-14	28176334	28176460	127	2	0.20296	27950966	28177446	ENST00000269141.7	18:27950966-28177446	-	28177446	0.243	0.1927	0.0896	0.0971	0.0511	0.058	0.1538	GeneBody	0.986
CDH2	18	DMR-15	28176819	28176861	43	11	0.109241	27950966	28177446	ENST00000269141.7	18:27950966-28177446	-	28177446	0.4066	0.2143	0.2482	0.2615	0.1841	0.1262	0.311	GeneBody	0.585
CDH2	18	DMR-16	28176939	28177014	76	11	0.0226678	27950966	28177446	ENST00000269141.7	18:27950966-28177446	-	28177446	0.2393	0.1091	0.0432	0.0997	0.0766	0.0468	0.248	GeneBody	0.432
CDH2	18	DMR-17	28177391	28177437	47	7	0.153392	28177246	28182446	ENST00000269141.7	18:28177246-28182446	-	28177446	0.2345	0.0677	0.0562	0.1223	0.0856	0.0259	0.148	Promoter	0.009
CDH2	18	DMR-18	28177438	28177527	90	8	0.0242801	28177246	28182446	ENST00000269141.7	18:28177246-28182446	-	28177446	0.1688	0.0781	0.0152	0.0718	0.0294	0.0046	0.0949	Promoter	0.008
CDH2	18	DMR-19	28177528	28177567	40	8	0.0110844	28177246	28182446	ENST00000269141.7	18:28177246-28182446	-	28177446	0.2626	0.0589	0.0173	0.1064	0.0428	0.0042	0.1567	Promoter	0.082
CDH2	18	DMR-20	28177596	28177690	95	11	0.0208209	28177246	28182446	ENST00000269141.7	18:28177246-28182446	-	28177446	0.2123	0.076	0.0537	0.076	0.0772	0.0056	0.0856	Promoter	0.15
CDH2	18	DMR-21	28177754	28177824	71	13	0.146219	28177246	28182446	ENST00000269141.7	18:28177246-28182446	-	28177446	0.1512	0.0532	0.0173	0.0981	0.0369	0.0066	0.0634	Promoter	0.308
CDH2	18	DMR-22	28178103	28178175	73	13	2.03e-05	28177246	28182446	ENST00000269141.7	18:28177246-28182446	-	28177446	0.1404	0.0383	0.0098	0.0398	0.0204	0.0036	0.0304	Promoter	0.657
CDH2	18	DMR-23	28178779	28178993	215	3	0.000371243	28177246	28182446	ENST00000269141.7	18:28177246-28182446	-	28177446	0.2959	0.2351	0.0778	0.1036	0.0647	0.1723	0.1464	Promoter	1.333
DSG2	18	DMR-1	31497675	31497748	74	5	7.9e-05	31493043	31498243	ENST00000261590.12	18:31493043-31498243	+	31498043	0.2741	0.3976	0.1633	0.0574	0.1056	0.1903	0.1884	Promoter	0.295
DSG2	18	DMR-2	31497749	31497795	47	3	4.36e-07	31493043	31498243	ENST00000261590.12	18:31493043-31498243	+	31498043	0.2876	0.49	0.1368	0.0931	0.2245	0.355	0.2755	Promoter	0.248
DSG2	18	DMR-3	31498036	31498150	115	12	0.00124165	31493043	31498243	ENST00000261590.12	18:31493043-31498243	+	31498043	0.0995	0	0.0145	0.0518	0.044	0.1062	0.1855	Promoter	0.007
DSG2	18	DMR-4	31498167	31498264	98	18	0.00191125	31493043	31498243	ENST00000261590.12	18:31493043-31498243	+	31498043	0.1737	0.0101	0.0342	0.121	0.0774	0.22	0.2092	Promoter	0.124
DSG2	18	DMR-5	31498265	31498330	66	8	0.0177197	31498043	31549008	ENST00000261590.12	18:31498043-31549008	+	31498043	0.0797	0.0021	0.0121	0.0692	0.0481	0.1072	0.1094	GeneBody	0.222
DSG2	18	DMR-6	31498331	31498405	75	10	0.074397	31498043	31549008	ENST00000261590.12	18:31498043-31549008	+	31498043	0.0942	0.0024	0.0106	0.0727	0.066	0.1248	0.1294	GeneBody	0.288
DSG2	18	DMR-7	31512080	31512279	200	2	0.131856	31498043	31549008	ENST00000261590.12	18:31498043-31549008	+	31498043	0.4483	0.45	0.1409	0.1556	0.1358	0.1667	0.1711	GeneBody	14.037
DSG2	18	DMR-8	31514983	31515194	212	6	0.0248538	31498043	31549008	ENST00000261590.12	18:31498043-31549008	+	31498043	0.7701	0.8462	0.4661	0.5064	0.4833	0.4375	0.375	GeneBody	16.94
DSG2	18	DMR-9	31515195	31515399	205	8	3.4e-06	31498043	31549008	ENST00000261590.12	18:31498043-31549008	+	31498043	0.5642	0.72	0.1796	0.2972	0.1951	0.2941	0.186	GeneBody	17.152
CD28	2	DMR-1	203734846	203734937	92	8	0.840828	203706475	203738910	ENST00000374481.7	2:203706475-203738910	+	203706475	0.9565	0.943	0.9329	0.9286	0.9521	0.9413	0.9412	GeneBody	28.371
CD28	2	DMR-2	203734938	203735001	64	2	0.415753	203706475	203738910	ENST00000374481.7	2:203706475-203738910	+	203706475	0.7222	0.7354	0.7158	0.7343	0.7951	0.7358	0.7666	GeneBody	28.463
CD86	3	DMR-1	122052666	122052776	111	2	0.46931	122050374	122055574	ENST00000330540.6	3:122050374-122055574	+	122055374	0.92	0.9124	0.9187	0.8735	0.871	0.8682	0.8494	Promoter	2.598
CD86	3	DMR-2	122052777	122052863	87	4	0.690793	122050374	122055574	ENST00000330540.6	3:122050374-122055574	+	122055374	0.8687	0.9018	0.8966	0.8086	0.9263	0.9114	0.9145	Promoter	2.511
CD86	3	DMR-3	122056495	122056628	134	7	5.94e-05	122055374	122121136	ENST00000330540.6	3:122055374-122121136	+	122055374	0.1791	0.8289	0.512	0.7119	0.4819	0.3238	0.3979	GeneBody	1.121
CD86	3	DMR-4	122063691	122063896	206	3	0.625766	122055374	122121136	ENST00000330540.6	3:122055374-122121136	+	122055374	0.5056	0.5366	0.4375	0.4242	0.2694	0.6137	0.5347	GeneBody	8.317
CD86	3	DMR-5	122119099	122119205	107	1	0.07306	122055374	122121136	ENST00000330540.6	3:122055374-122121136	+	122055374	0.9259	0.5766	0.8774	0.8947	0.7478	0.6213	0.5774	GeneBody	63.725
VCAM1	1	DMR-1	100721619	100721704	86	2	0.339176	100719755	100739045	ENST00000347652.6	1:100719755-100739045	+	100719755	0.7519	0.5973	0.483	0.5	0.5356	0.6776	0.4923	GeneBody	1.864

## Sheet: Table S8
Gene	Probe ID	Control	H929	U266	MM1S	SACHI
ITGA4	205884_at	8.97	10.3	6.68	9.27	9.08
ITGA4	205885_s_at	8.44	9.8	6.35	9	8.83
ITGA4	213416_at	10.13	10.73	8.9	10.03	9.98
ITGA4	243366_s_at	9.05	9.68	7.35	8.57	9.17
ITGA8	214265_at	8.43	8	6.72	7.41	5.9
ITGA8	235666_at	9.7	8.57	6.93	8.67	7.28
ITGA8	239092_at	6.72	5.37	4.89	4.99	5.06
ITGA8	242071_x_at	6.17	5.95	5.67	6.46	6.53
ITGAE	205055_at	10.44	9.84	10.18	10.63	10.18
ITGB7	205718_at	8.75	12.74	7.47	12.97	12.42
CD28	206545_at	5.32	9	11.43	8.36	9.38
CD28	211856_x_at	5.64	8.73	9.2	8.23	8.7
CD28	211861_x_at	4.72	8.16	8.84	7.15	7.93
CD86	205685_at	6.72	6.11	6.87	7.67	6.24
CD86	205686_s_at	6.39	4.97	5.42	7.92	5.2
CD86	210895_s_at	7.18	6.12	6.63	10.25	5.71
CDH2	203440_at	4.32	5.24	4.09	3.98	3.98
CDH2	203441_s_at	6.41	7.29	6.63	7.02	6.78
DSG2	217901_at	5.49	7.77	5.18	4.98	5.49
DSG2	1553105_s_at	4.55	6.68	4.02	4.25	4.19
VCAM1	203868_s_at	5.55	4.53	4.48	4.83	4.69

## Sheet: Table S9
Gene	Chr	DMR	Start	End	Len	CpGs	Pr	Gene_start	Gene_stop	Gene_transcript_id	Gene_strand	Gene_TSS	Position	Control	H929, t(4;14)	U266, t(11;14)	MM.1S, t(14;16)	SACHI, t(14;20)	TSS_distance (bp)
ITGA4	2	DMR-1	181457103	181457254	152	12	0.0125443	181452225	181457425	ENST00000397033.6	+	181457225	Promoter	0.0027	0	0	0	0.0064	29
ITGA4	2	DMR-2	181457255	181457330	76	10	0.104553	181452225	181457425	ENST00000397033.6	+	181457225	Promoter	0.0021	0.0047	0.0035	0	0	30
ITGA4	2	DMR-3	181457466	181457540	75	9	0.106783	181457225	181536187	ENST00000397033.6	+	181457225	GeneBody	0.0042	0.002	0	0	0	241
ITGA4	2	DMR-4	181457541	181457680	140	14	0.14813	181457225	181536187	ENST00000397033.6	+	181457225	GeneBody	0.0036	0	0	0	0	316
ITGA4	2	DMR-5	181457703	181457743	41	3	0.0176473	181457225	181536187	ENST00000397033.6	+	181457225	GeneBody	0.0022	0.0036	0	0	0.0215	478
ITGA4	2	DMR-6	181458033	181458252	220	15	0.218848	181457225	181536187	ENST00000397033.6	+	181457225	GeneBody	0.0017	0.0521	0	0	0.0083	808
ITGA4	2	DMR-7	181491392	181491459	68	5	0.288541	181457225	181536187	ENST00000397033.6	+	181457225	GeneBody	0.381	1	0	0	0	34167
ITGA4	2	DMR-8	181530850	181531038	189	5	0.146247	181457225	181536187	ENST00000397033.6	+	181457225	GeneBody	0.9545	0	1	1	0	73625
ITGA8	10	DMR-1	15520609	15520738	130	4	0.491553	15513949	15720125	ENST00000378076.3	-	15720125	GeneBody	0.7036	0.4324	0.6875	0.9	0.9286	199387
ITGA8	10	DMR-2	15534955	15535075	121	9	0.28957	15513949	15720125	ENST00000378076.3	-	15720125	GeneBody	0.9267	0.8491	1	1	0.9623	185050
ITGA8	10	DMR-3	15535076	15535119	44	3	0.223827	15513949	15720125	ENST00000378076.3	-	15720125	GeneBody	0.843	0.4524	0.6346	0.9545	0.963	185006
ITGA8	10	DMR-4	15537543	15537598	56	2	0.399432	15513949	15720125	ENST00000378076.3	-	15720125	GeneBody	0.5725	0.4254	0.4625	0.7121	0.6176	182527
ITGA8	10	DMR-5	15553113	15553180	68	1	0.127657	15513949	15720125	ENST00000378076.3	-	15720125	GeneBody	0.2015	0.082	0.1379	0.3889	0.5333	166945
ITGA8	10	DMR-6	15566834	15566915	82	1	0.693046	15513949	15720125	ENST00000378076.3	-	15720125	GeneBody	0.6518	0.5714	0.7692	1	0.9231	153210
ITGA8	10	DMR-7	15567555	15567622	68	1	0.934629	15513949	15720125	ENST00000378076.3	-	15720125	GeneBody	0.1433	0.0854	0.3023	0.4444	0.18	152503
ITGA8	10	DMR-8	15594586	15594674	89	1	0.837912	15513949	15720125	ENST00000378076.3	-	15720125	GeneBody	0.6	0.5	1	0	0	125451
ITGA8	10	DMR-9	15595908	15595974	67	2	0.793011	15513949	15720125	ENST00000378076.3	-	15720125	GeneBody	0.4409	0.1545	0.5156	0.88	0.7188	124151
ITGA8	10	DMR-10	15613647	15613757	111	1	0.676093	15513949	15720125	ENST00000378076.3	-	15720125	GeneBody	0.8431	0.6923	0.875	0.8333	0.9375	106368
ITGA8	10	DMR-11	15626313	15626513	201	3	0.483616	15513949	15720125	ENST00000378076.3	-	15720125	GeneBody	0.4783	0.8333	0.5455	1	1	93612
ITGA8	10	DMR-12	15653995	15654130	136	5	0.689214	15513949	15720125	ENST00000378076.3	-	15720125	GeneBody	0.25	0.15	0.75	0.8333	0.2	65995
ITGA8	10	DMR-13	15673176	15673377	202	7	0.823014	15513949	15720125	ENST00000378076.3	-	15720125	GeneBody	0.5787	0.725	0.8095	1	0.5758	46748
ITGA8	10	DMR-14	15680144	15680319	176	5	0.839208	15513949	15720125	ENST00000378076.3	-	15720125	GeneBody	0.45	0.5385	0	1	0	39806
ITGA8	10	DMR-15	15690056	15690207	152	2	0.701459	15513949	15720125	ENST00000378076.3	-	15720125	GeneBody	0.625	0.2439	0.7917	1	0.931	29918
ITGA8	10	DMR-16	15696146	15696190	45	2	0.737957	15513949	15720125	ENST00000378076.3	-	15720125	GeneBody	0.551	0.395	0.5303	0.6522	0.6723	23935
ITGA8	10	DMR-17	15713581	15713767	187	2	0.482602	15513949	15720125	ENST00000378076.3	-	15720125	GeneBody	0.619	0.3636	0.875	0.95	0.9231	6358
ITGA8	10	DMR-18	15719445	15719513	69	7	0.525425	15513949	15720125	ENST00000378076.3	-	15720125	GeneBody	0.2321	0.0055	0.0121	0	0.0139	612
ITGA8	10	DMR-19	15719546	15719742	197	23	0.431427	15513949	15720125	ENST00000378076.3	-	15720125	GeneBody	0.1363	0	0.0117	0	0.0034	383
ITGA8	10	DMR-20	15719784	15719876	93	7	0.408819	15513949	15720125	ENST00000378076.3	-	15720125	GeneBody	0.0782	0.0037	0.0104	0.0588	0	249
ITGA8	10	DMR-21	15719986	15720051	66	8	0.703315	15719925	15725125	ENST00000378076.3	-	15720125	Promoter	0.1802	0.0039	0	0	0.0093	74
ITGA8	10	DMR-22	15720052	15720100	49	4	0.450473	15719925	15725125	ENST00000378076.3	-	15720125	Promoter	0.2003	0	0	0	0	25
ITGAE	17	DMR-1	3721767	3721900	134	3	0.217778	3714628	3801243	ENST00000263087.8	-	3801243	GeneBody	0	1	0	1	0	79343
ITGAE	17	DMR-2	3722350	3722404	55	3	0.0288276	3714628	3801243	ENST00000263087.8	-	3801243	GeneBody	0.92	1	1	1	1	78839
ITGAE	17	DMR-3	3723592	3723808	217	21	0.617799	3714628	3801243	ENST00000263087.8	-	3801243	GeneBody	0.0025	0.0464	0	0	0	77435
ITGAE	17	DMR-4	3723845	3723930	86	14	0.0351295	3714628	3801243	ENST00000263087.8	-	3801243	GeneBody	0.0015	0.0007	0	0.0056	0.0044	77313
ITGAE	17	DMR-5	3723966	3724014	49	6	0.400817	3714628	3801243	ENST00000263087.8	-	3801243	GeneBody	0.0013	0.0027	0	0	0.0029	77229
ITGAE	17	DMR-6	3724053	3724150	98	14	0.510166	3714628	3801243	ENST00000263087.8	-	3801243	GeneBody	0.0028	0.004	0	0	0	77093
ITGAE	17	DMR-7	3724206	3724363	158	16	0.49053	3714628	3801243	ENST00000263087.8	-	3801243	GeneBody	0.0006	0.0065	0	0.0064	0	76880
ITGAE	17	DMR-8	3724378	3724465	88	7	0.773706	3714628	3801243	ENST00000263087.8	-	3801243	GeneBody	0.0024	0	0	0	0	76778
ITGAE	17	DMR-9	3724863	3724946	84	2	0.079793	3714628	3801243	ENST00000263087.8	-	3801243	GeneBody	0.5851	0.0598	0.2683	0.1087	0.2059	76297
ITGAE	17	DMR-10	3725573	3725702	130	3	0.768627	3714628	3801243	ENST00000263087.8	-	3801243	GeneBody	0.8387	0.4156	1	1	0.9744	75541
ITGAE	17	DMR-11	3726818	3726885	68	2	0.720719	3714628	3801243	ENST00000263087.8	-	3801243	GeneBody	0.8131	0.8529	0.875	0.8	0.9444	74358
ITGAE	17	DMR-12	3731794	3731931	138	2	0.934443	3714628	3801243	ENST00000263087.8	-	3801243	GeneBody	0.4945	0.5	0.1538	0.7143	0.5652	69312
ITGAE	17	DMR-13	3731932	3731999	68	2	0.0775109	3714628	3801243	ENST00000263087.8	-	3801243	GeneBody	0.5765	0.6438	0.1905	0	0.4839	69244
ITGAE	17	DMR-14	3732428	3732633	206	2	0.193705	3714628	3801243	ENST00000263087.8	-	3801243	GeneBody	0.082	0.0526	0	0.3571	0	68610
ITGAE	17	DMR-15	3732634	3732835	202	5	0.254585	3714628	3801243	ENST00000263087.8	-	3801243	GeneBody	0.681	0.2609	0.5	0.5455	0.2346	68408
ITGAE	17	DMR-16	3733076	3733143	68	2	0.0358497	3714628	3801243	ENST00000263087.8	-	3801243	GeneBody	0.6923	0.3333	0.5556	0.5	0.5333	68100
ITGAE	17	DMR-17	3733144	3733279	136	4	0.398047	3714628	3801243	ENST00000263087.8	-	3801243	GeneBody	0.9381	0.2857	0.8333	0.95	0.9583	67964
ITGAE	17	DMR-18	3733280	3733343	64	1	0.232795	3714628	3801243	ENST00000263087.8	-	3801243	GeneBody	0.5522	0.1304	0.5556	0.5	0.5745	67900
ITGAE	17	DMR-19	3733344	3733512	169	2	0.0913491	3714628	3801243	ENST00000263087.8	-	3801243	GeneBody	0.7465	0.7273	0.7857	0.7	0.6418	67731
ITGAE	17	DMR-20	3734163	3734367	205	14	0.0306196	3714628	3801243	ENST00000263087.8	-	3801243	GeneBody	0.7143	0.25	0	0	0.4	66876
ITGAE	17	DMR-21	3736000	3736066	67	2	0.419751	3714628	3801243	ENST00000263087.8	-	3801243	GeneBody	0.4061	0.1406	0.3529	0.35	0.0882	65177
ITGAE	17	DMR-22	3736067	3736232	166	2	0.582747	3714628	3801243	ENST00000263087.8	-	3801243	GeneBody	0.5106	0.2075	0.4857	0.3846	0.3529	65011
ITGAE	17	DMR-23	3739449	3739526	78	2	0.00173114	3714628	3801243	ENST00000263087.8	-	3801243	GeneBody	0.8194	0.0469	0.3171	0.1944	0.2658	61717
ITGAE	17	DMR-24	3740287	3740468	182	7	0.330841	3714628	3801243	ENST00000263087.8	-	3801243	GeneBody	0.9082	0.6082	0.8667	1	0.6944	60775
ITGAE	17	DMR-25	3740469	3740670	202	6	0.668024	3714628	3801243	ENST00000263087.8	-	3801243	GeneBody	0.5858	0.8571	0.8462	0.5	0.2941	60573
ITGAE	17	DMR-26	3741170	3741381	212	12	0.0212497	3714628	3801243	ENST00000263087.8	-	3801243	GeneBody	0.0548	0.6	0	0.5556	0.6667	59862
ITGAE	17	DMR-27	3742812	3742946	135	3	0.0295765	3714628	3801243	ENST00000263087.8	-	3801243	GeneBody	0.8312	0.1	0	0.2222	0.1111	58297
ITGAE	17	DMR-28	3743795	3743997	203	11	0.149353	3714628	3801243	ENST00000263087.8	-	3801243	GeneBody	0.6555	0.5333	0.1	0.6	0.5273	57246
ITGAE	17	DMR-29	3745502	3745550	49	2	0.12738	3714628	3801243	ENST00000263087.8	-	3801243	GeneBody	0.8458	0.1311	0.1	0.4483	0.8254	55693
ITGAE	17	DMR-30	3746145	3746324	180	6	8.64e-05	3714628	3801243	ENST00000263087.8	-	3801243	GeneBody	0.7183	0.2564	0.1818	0.2439	0.6154	54919
ITGAE	17	DMR-31	3747470	3747603	134	9	0.203752	3714628	3801243	ENST00000263087.8	-	3801243	GeneBody	0.7072	0.4138	0.0909	0.193	0.4	53640
ITGAE	17	DMR-32	3749347	3749412	66	5	0.00754781	3714628	3801243	ENST00000263087.8	-	3801243	GeneBody	0.7331	0.0826	0.038	0.1228	0.4252	51831
ITGAE	17	DMR-33	3751832	3751958	127	4	0.0924185	3714628	3801243	ENST00000263087.8	-	3801243	GeneBody	0.8371	0.371	0	0.3636	0.6842	49285
ITGAE	17	DMR-34	3751959	3752005	47	3	0.455966	3714628	3801243	ENST00000263087.8	-	3801243	GeneBody	0.7277	0.629	0.0741	0.525	0.7135	49238
ITGAE	17	DMR-35	3752006	3752052	47	2	0.359732	3714628	3801243	ENST00000263087.8	-	3801243	GeneBody	0.5611	0.2703	0.0784	0.3448	0.662	49191
ITGAE	17	DMR-36	3752905	3752972	68	1	0.00611842	3714628	3801243	ENST00000263087.8	-	3801243	GeneBody	0.4868	0.0444	0.0769	0	0.2889	48271
ITGAE	17	DMR-37	3754364	3754479	116	6	0.040328	3714628	3801243	ENST00000263087.8	-	3801243	GeneBody	0.5969	0.7273	0.7097	0.7222	0.9041	46764
ITGAE	17	DMR-38	3755219	3755309	91	7	0.0297974	3714628	3801243	ENST00000263087.8	-	3801243	GeneBody	0.1069	0.7968	0.5647	0.5909	0.0204	45934
ITGAE	17	DMR-39	3755334	3755467	134	8	0.0154623	3714628	3801243	ENST00000263087.8	-	3801243	GeneBody	0.4211	0.8065	0.5926	0.6351	0.1935	45776
ITGAE	17	DMR-40	3756650	3756837	188	3	0.168023	3714628	3801243	ENST00000263087.8	-	3801243	GeneBody	0.869	0.6667	0.6667	0.8333	0.7917	44406
ITGAE	17	DMR-41	3756838	3756927	90	1	0.0660856	3714628	3801243	ENST00000263087.8	-	3801243	GeneBody	0.8242	0.4783	0.1111	0.0833	1	44316
ITGAE	17	DMR-42	3756928	3756971	44	3	0.0197118	3714628	3801243	ENST00000263087.8	-	3801243	GeneBody	0.7378	0.1306	0.2034	0.0526	0.6214	44272
ITGAE	17	DMR-43	3756972	3757071	100	3	0.164345	3714628	3801243	ENST00000263087.8	-	3801243	GeneBody	0.8238	0.4906	0.2466	0.6058	0.6559	44172
ITGAE	17	DMR-44	3761498	3761657	160	3	0.239771	3714628	3801243	ENST00000263087.8	-	3801243	GeneBody	0.8367	0.5909	0.3	0.625	0.3	39586
ITGAE	17	DMR-45	3764418	3764552	135	6	0.22436	3714628	3801243	ENST00000263087.8	-	3801243	GeneBody	0.6071	0.6406	0.7179	0.7931	0.7568	36691
ITGAE	17	DMR-46	3764911	3765070	160	2	0.198283	3714628	3801243	ENST00000263087.8	-	3801243	GeneBody	0.1282	0.0833	0.1667	0	0	36173
ITGAE	17	DMR-47	3765071	3765204	134	8	0.231566	3714628	3801243	ENST00000263087.8	-	3801243	GeneBody	0.0465	0.6	0	0.2	0.6	36039
ITGAE	17	DMR-48	3768989	3769199	211	5	0.281262	3714628	3801243	ENST00000263087.8	-	3801243	GeneBody	0.7584	0.1875	0.375	0.5217	0.4286	32044
ITGAE	17	DMR-49	3771633	3771696	64	3	0.0145535	3714628	3801243	ENST00000263087.8	-	3801243	GeneBody	0.7229	0.2155	0.6129	0.5952	0.7	29547
ITGAE	17	DMR-50	3771697	3771835	139	7	0.0289092	3714628	3801243	ENST00000263087.8	-	3801243	GeneBody	0.6825	0.2913	0.4074	0.3167	0.5135	29408
ITGAE	17	DMR-51	3771836	3771955	120	2	0.123692	3714628	3801243	ENST00000263087.8	-	3801243	GeneBody	0.697	0.3429	0.0455	0.16	0.4848	29288
ITGAE	17	DMR-52	3771956	3772090	135	3	0.535016	3714628	3801243	ENST00000263087.8	-	3801243	GeneBody	0.2665	0.0926	0.1081	0.1333	0.3333	29153
ITGAE	17	DMR-53	3775040	3775110	71	2	0.0940981	3714628	3801243	ENST00000263087.8	-	3801243	GeneBody	0.3944	0.1971	0.1053	0	0.2987	26133
ITGAE	17	DMR-54	3776606	3776649	44	3	0.0313404	3714628	3801243	ENST00000263087.8	-	3801243	GeneBody	0.8422	0.0814	0.1746	0.4754	0.5732	24594
ITGAE	17	DMR-55	3777053	3777255	203	12	0.185079	3714628	3801243	ENST00000263087.8	-	3801243	GeneBody	0.7471	0.4314	0.22	0.6	0.6129	23988
ITGAE	17	DMR-56	3777527	3777620	94	3	0.0275273	3714628	3801243	ENST00000263087.8	-	3801243	GeneBody	0.8235	0.1848	0.0556	0.1579	0.4595	23623
ITGAE	17	DMR-57	3779420	3779487	68	3	0.11065	3714628	3801243	ENST00000263087.8	-	3801243	GeneBody	0.6429	0.4286	0.3333	0	0	21756
ITGAE	17	DMR-58	3780134	3780322	189	4	0.416033	3714628	3801243	ENST00000263087.8	-	3801243	GeneBody	0.7087	0.1111	0.5	0.7	0.1154	20921
ITGAE	17	DMR-59	3781442	3781518	77	2	0.0325216	3714628	3801243	ENST00000263087.8	-	3801243	GeneBody	0.8629	0.1613	0.125	0.5517	0.3947	19725
ITGAE	17	DMR-60	3781519	3781649	131	6	0.259547	3714628	3801243	ENST00000263087.8	-	3801243	GeneBody	0.8173	0.2903	0.0909	0.7179	0.7381	19594
ITGAE	17	DMR-61	3781997	3782130	134	3	0.806515	3714628	3801243	ENST00000263087.8	-	3801243	GeneBody	0.7627	0.32	0	0.5556	0.8824	19113
ITGAE	17	DMR-62	3782131	3782248	118	7	0.738828	3714628	3801243	ENST00000263087.8	-	3801243	GeneBody	0.8988	0.36	0.5532	0.6102	0.8906	18995
ITGAE	17	DMR-63	3786613	3786813	201	6	0.721588	3714628	3801243	ENST00000263087.8	-	3801243	GeneBody	0.7407	0.7647	0.0833	0.7333	0.8049	14430
ITGAE	17	DMR-64	3787407	3787484	78	2	0.217856	3714628	3801243	ENST00000263087.8	-	3801243	GeneBody	0.9281	0.4103	0.6923	0.9412	0.8772	13759
ITGAE	17	DMR-65	3791375	3791577	203	3	0.465978	3714628	3801243	ENST00000263087.8	-	3801243	GeneBody	0.6154	0.1	0.25	0.1429	0.3333	9666
ITGAE	17	DMR-66	3792214	3792411	198	10	0.596431	3714628	3801243	ENST00000263087.8	-	3801243	GeneBody	0.8507	0.7442	0.9394	0.9688	0.8103	8832
ITGAE	17	DMR-67	3793145	3793345	201	4	0.548817	3714628	3801243	ENST00000263087.8	-	3801243	GeneBody	0.7845	0.625	0.8	0.6818	0.7667	7898
ITGAE	17	DMR-68	3793346	3793481	136	3	0.115948	3714628	3801243	ENST00000263087.8	-	3801243	GeneBody	0.8416	0.4	0.8333	0.4286	0.3333	7762
ITGAE	17	DMR-69	3794942	3795108	167	5	0.0536567	3714628	3801243	ENST00000263087.8	-	3801243	GeneBody	0.441	0.493	0.8438	0.6111	0.7797	6135
ITGAE	17	DMR-70	3797980	3798162	183	7	0.0990729	3714628	3801243	ENST00000263087.8	-	3801243	GeneBody	0.7344	0.5946	0.5	0.5676	0.3571	3081
ITGAE	17	DMR-71	3798163	3798240	78	2	0.0243514	3714628	3801243	ENST00000263087.8	-	3801243	GeneBody	0.8928	0.4706	0.2143	0.1622	0.6167	3003
ITGAE	17	DMR-72	3799069	3799285	217	4	0.182045	3714628	3801243	ENST00000263087.8	-	3801243	GeneBody	0.7581	0.2	0.5455	0.5455	0.2821	1958
ITGAE	17	DMR-73	3800341	3800416	76	1	0.517814	3714628	3801243	ENST00000263087.8	-	3801243	GeneBody	0.6988	0.4286	0.4286	0.3333	0.2778	827
ITGAE	17	DMR-74	3805554	3805753	200	3	0.887618	3801043	3806243	ENST00000263087.8	-	3801243	Promoter	0.8864	0.4286	0.6667	0.9474	0.9375	4311
ITGAE	17	DMR-75	3805754	3805924	171	3	0.750712	3801043	3806243	ENST00000263087.8	-	3801243	Promoter	0.9338	0.7727	1	0.9	1	4511
ITGAE	17	DMR-76	3806171	3806373	203	6	0.747018	3801043	3806243	ENST00000263087.8	-	3801243	Promoter	0.75	0	0	0	0	4928
ITGB7	12	DMR-1	53203451	53203571	121	3	0.0207121	53191318	53207307	ENST00000267082.9	-	53207307	GeneBody	0.396	0	0.6852	0	0.5714	3736
ITGB7	12	DMR-2	53205228	53205277	50	1	0.00195979	53191318	53207307	ENST00000267082.9	-	53207307	GeneBody	0.0531	0	0.359	0	0.0635	2030
CD28	2	DMR-1	203734846	203734937	92	8	0.293172	203706475	203738910	ENST00000374481.7	+	203706475	GeneBody	0.9441	0.9395	0.95	0.9683	0.9527	28371
CD28	2	DMR-2	203734938	203735001	64	2	0.362475	203706475	203738910	ENST00000374481.7	+	203706475	GeneBody	0.7254	0.7128	0.8333	0.8333	0.8929	28463
CD86	3	DMR-1	122052666	122052776	111	2	0.243068	122050374	122055574	ENST00000330540.6	+	122055374	Promoter	0.9091	0.4643	0.5714	1	1	2598
CD86	3	DMR-2	122052777	122052863	87	4	0.280565	122050374	122055574	ENST00000330540.6	+	122055374	Promoter	0.8788	0.9815	0.4194	1	1	2511
CD86	3	DMR-3	122056495	122056628	134	7	0.000349727	122055374	122121136	ENST00000330540.6	+	122055374	GeneBody	0.201	0.4175	0.5667	0.8387	0.9315	1121
CD86	3	DMR-4	122063691	122063896	206	3	0.979301	122055374	122121136	ENST00000330540.6	+	122055374	GeneBody	0.5306	0.3913	0.4	0.963	0.3333	8317
CD86	3	DMR-5	122119099	122119205	107	1	0.322476	122055374	122121136	ENST00000330540.6	+	122055374	GeneBody	0.9029	0.0417	0.3	0.6667	0.9444	63725
CDH2	18	DMR-1	27965840	27965961	122	5	0.362457	27950966	28177446	ENST00000269141.7	-	28177446	GeneBody	0.7987	0.1875	0.0392	0.96	0.8043	211485
CDH2	18	DMR-2	28047618	28047724	107	5	0.415173	27950966	28177446	ENST00000269141.7	-	28177446	GeneBody	0.48	0.0857	0	1	0.6875	129722
CDH2	18	DMR-3	28047725	28047792	68	5	0.146329	27950966	28177446	ENST00000269141.7	-	28177446	GeneBody	0.8636	0.6667	0.0769	1	0.9231	129654
CDH2	18	DMR-4	28082210	28082335	126	2	0.766652	27950966	28177446	ENST00000269141.7	-	28177446	GeneBody	0.2636	0.0833	0	0.6818	0.5517	95111
CDH2	18	DMR-5	28133305	28133438	134	8	0.177586	27950966	28177446	ENST00000269141.7	-	28177446	GeneBody	0.6526	0.51	0	0.96	0.7179	44008
CDH2	18	DMR-6	28175347	28175455	109	3	0.432457	27950966	28177446	ENST00000269141.7	-	28177446	GeneBody	0.2373	0.6545	0.14	0.5417	0.0698	1991
CDH2	18	DMR-7	28175475	28175630	156	17	0.433213	27950966	28177446	ENST00000269141.7	-	28177446	GeneBody	0.4656	0.9632	0.7636	0.96	0.5424	1816
CDH2	18	DMR-8	28175639	28175707	69	6	0.224463	27950966	28177446	ENST00000269141.7	-	28177446	GeneBody	0.2774	0.7037	0.1459	0.764	0.0098	1739
CDH2	18	DMR-9	28175933	28176033	101	6	0.832852	27950966	28177446	ENST00000269141.7	-	28177446	GeneBody	0.1755	0.0254	0.0172	0.0625	0.0081	1413
CDH2	18	DMR-10	28176034	28176077	44	5	0.835446	27950966	28177446	ENST00000269141.7	-	28177446	GeneBody	0.2481	0.0164	0.1176	0.0102	0.003	1369
CDH2	18	DMR-11	28176078	28176197	120	7	0.86689	27950966	28177446	ENST00000269141.7	-	28177446	GeneBody	0.1697	0.0125	0.1866	0.0109	0.0064	1249
CDH2	18	DMR-12	28176224	28176264	41	5	0.65186	27950966	28177446	ENST00000269141.7	-	28177446	GeneBody	0.2978	0.0332	0.312	0.0234	0	1182
CDH2	18	DMR-13	28176265	28176318	54	4	0.700358	27950966	28177446	ENST00000269141.7	-	28177446	GeneBody	0.2749	0.0059	0.2308	0	0.0079	1128
CDH2	18	DMR-14	28176334	28176460	127	2	0.533095	27950966	28177446	ENST00000269141.7	-	28177446	GeneBody	0.1888	0	0.1429	0.0556	0	986
CDH2	18	DMR-15	28176819	28176861	43	11	0.187487	27950966	28177446	ENST00000269141.7	-	28177446	GeneBody	0.4141	0.0013	0.6335	0.0041	0.0033	585
CDH2	18	DMR-16	28176939	28177014	76	11	0.157912	27950966	28177446	ENST00000269141.7	-	28177446	GeneBody	0.2201	0.0011	0.646	0.0059	0.0029	432
CDH2	18	DMR-17	28177391	28177437	47	7	0.187734	28177246	28182446	ENST00000269141.7	-	28177446	Promoter	0.2201	0.0117	0.6573	0.02	0.0035	9
CDH2	18	DMR-18	28177438	28177527	90	8	0.262856	28177246	28182446	ENST00000269141.7	-	28177446	Promoter	0.1489	0.0014	0.4976	0.0059	0	8
CDH2	18	DMR-19	28177528	28177567	40	8	0.349406	28177246	28182446	ENST00000269141.7	-	28177446	Promoter	0.2494	0.0031	0.4296	0	0.0042	82
CDH2	18	DMR-20	28177596	28177690	95	11	0.398962	28177246	28182446	ENST00000269141.7	-	28177446	Promoter	0.197	0.004	0.3946	0.0054	0.0028	150
CDH2	18	DMR-21	28177754	28177824	71	13	0.302639	28177246	28182446	ENST00000269141.7	-	28177446	Promoter	0.1294	0	0.6091	0	0	308
CDH2	18	DMR-22	28178103	28178175	73	13	0.648746	28177246	28182446	ENST00000269141.7	-	28177446	Promoter	0.1336	0.0014	0.25	0.0074	0.0037	657
CDH2	18	DMR-23	28178779	28178993	215	3	0.0309884	28177246	28182446	ENST00000269141.7	-	28177446	Promoter	0.2997	0.1918	0.0789	0.5185	0.12	1333
DSG2	18	DMR-1	31497675	31497748	74	5	0.0067799	31493043	31498243	ENST00000261590.12	+	31498043	Promoter	0.2542	0.8402	0.0829	0.4878	0.2422	295
DSG2	18	DMR-2	31497749	31497795	47	3	0.0107057	31493043	31498243	ENST00000261590.12	+	31498043	Promoter	0.2662	0.7623	0.0216	0.5979	0.1968	248
DSG2	18	DMR-3	31498036	31498150	115	12	0.681887	31493043	31498243	ENST00000261590.12	+	31498043	Promoter	0.0714	0	0.0645	0	0	7
DSG2	18	DMR-4	31498167	31498264	98	18	0.261577	31493043	31498243	ENST00000261590.12	+	31498043	Promoter	0.1536	0.0065	0.5152	0	0	124
DSG2	18	DMR-5	31498265	31498330	66	8	0.34823	31498043	31549008	ENST00000261590.12	+	31498043	GeneBody	0.0772	0.0074	0.4409	0	0	222
DSG2	18	DMR-6	31498331	31498405	75	10	0.461449	31498043	31549008	ENST00000261590.12	+	31498043	GeneBody	0.1102	0.0066	0.4215	0.0031	0	288
DSG2	18	DMR-7	31512080	31512279	200	2	0.792388	31498043	31549008	ENST00000261590.12	+	31498043	GeneBody	0.4219	0.1429	0.1429	0.8571	0.4286	14037
DSG2	18	DMR-8	31514983	31515194	212	6	0.0488077	31498043	31549008	ENST00000261590.12	+	31498043	GeneBody	0.7415	0.8605	0.1923	1	0.9545	16940
DSG2	18	DMR-9	31515195	31515399	205	8	0.37914	31498043	31549008	ENST00000261590.12	+	31498043	GeneBody	0.5293	0.4857	0	0.88	0.8571	17152
VCAM1	1	DMR-1	100721619	100721704	86	2	0.242549	100719755	100739045	ENST00000347652.6	+	100719755	GeneBody	0.7574	0.0513	0.0364	0.75	0.8929	1864

[truncated: 5 more sheets: Table S10, Table S11, Table S12, Table S13, Table S14]
